# Supplementary material for: 6-Ferrocenoyl-7-(4-fluoro­phen­yl)spiro­[hexa­hydro­pyrrolo­[1,2-c][1,3]thia­zole-5,11′-indeno­[1,2-b]quinoxaline]
Source: Acta Crystallogr Sect E Struct Rep Online. 2013 Aug 17;69(Pt 9):m501. doi: 10.1107/S1600536813022617 (PMC3884446; doi:10.1107/S1600536813022617)
Supplement: Supplementary file 1 [file e-69-0m501-sup1.cif]

##############################################################################
#                                                                            #
# This CIF contains the data in a paper accepted for publication in          #
# Acta Crystallographica Section E. It conforms to the requirements of       #
# Notes for Authors for Acta Crystallographica Section E, and has been       #
# peer reviewed under the auspices of the IUCr Commission on Journals.       #
#                                                                            #
# Full details of the Crystallographic Information File format               #
# are given in the paper "The Crystallographic Information File (CIF):       #
# a New Standard Archive File for Crystallography" by S. R. Hall, F. H.      #
# Allen and I. D. Brown [Acta Cryst. (1991), A47, 655-685].                  #
#                                                                            #
# The current version of the core CIF dictionary is obtainable from          #
# ftp://ftp.iucr.org/pub/cif_core.dic.                                       #
#                                                                            #
# Software is freely available for graphical display of the structure(s)     #
# in this CIF. For information consult the CIF software page                 #
# http://www.iucr.org/resources/cif/software.                                #
#                                                                            #
# This file may be used for bona fide research purposes within the           #
# scientific community so long as proper attribution is given to the journal # 
# article from which it was obtained.                                        #
#                                                                            #
##############################################################################
data_global
_audit_creation_method     SHELXL-97
_journal_date_recd_electronic     2013-08-07
_journal_date_accepted     2013-08-12
_journal_name_full     'Acta Crystallographica, Section E'
_journal_year     2013
_journal_volume     69
_journal_issue      9
_journal_page_first     m501
_journal_page_last     m501
_journal_paper_category     QM
_journal_paper_doi     10.1107/S1600536813022617
_journal_coeditor_code     SU2635
_publ_contact_author_name     'Devadasan Velmurugan'
_publ_contact_author_address
;
CAS in Crystallography and Biophysics
University of madras
Maraimalai campus(guindy campus)
Chennai 600 025
India
;
_publ_contact_author_email     'shirai2011@gmail.com'
_publ_contact_author_fax     '044 091 2499 3057'
_publ_contact_author_phone     '044 091 24484170'
_publ_section_title
;\
6-Ferrocenoyl-7-(4-fluorophenyl)spiro[hexahydropyrrolo[1,2-<i>c</i>][1,3]\
thiazole-5,11'-indeno[1,2-<i>b</i>]quinoxaline]
;
loop_
    _publ_author_name
    _publ_author_address
    'Sivasubramanian Suhitha'
;
Centre of Advanced Study in Crystallography and Biophysics
University of Madras
Guindy Campus
Chennai 600 025
India
;
    'Krishnaswamy Gunasekaran'
;
Centre of Advanced Study in Crystallography and Biophysics
University of Madras
Guindy Campus
Chennai 600 025
India
;
    'Deivasigamani Gavaskar'
;
Department of Organic Chemistry
University of Madras
Guindy Campus
Chennai 600 025
India
;
    'Raghavachary Raghunathan'
;
Department of Organic Chemistry
University of Madras
Guindy Campus
Chennai 600 025
India
;
    'Devadasan Velmurugan'
;
Centre of Advanced Study in Crystallography and Biophysics
University of Madras
Guindy Campus
Chennai 600 025
India
;
data_I
_audit_creation_method     SHELXL-97
_chemical_name_systematic
;\
6-Ferrocenoyl-7-(4-fluorophenyl)spiro[hexahydropyrrolo[1,2-\
<i>c</i>][1,3]thiazole-5,11'-indeno[1,2-<i>b</i>]quinoxaline]
;
_chemical_name_common     ?
_chemical_formula_moiety     'C37 H28 F Fe N3 O S'
_chemical_formula_sum     'C37 H28 F Fe N3 O S'
_chemical_formula_iupac     '[Fe (C5 H5) (C32 H23 F N3 O S)]'
_chemical_formula_weight     637.53
_chemical_melting_point     ?
_symmetry_cell_setting     triclinic
_symmetry_space_group_name_H-M     'P -1'
_symmetry_space_group_name_Hall     '-P 1'
loop_
    _symmetry_equiv_pos_as_xyz
    'x, y, z'
    '-x, -y, -z'
_cell_length_a     8.7097(2)
_cell_length_b     12.6456(3)
_cell_length_c     13.5477(4)
_cell_angle_alpha     83.8650(10)
_cell_angle_beta     79.0080(10)
_cell_angle_gamma     86.7760(10)
_cell_volume     1455.39(6)
_cell_formula_units_Z     2
_cell_measurement_reflns_used     5966
_cell_measurement_theta_min     1.54
_cell_measurement_theta_max     26.47
_cell_measurement_temperature     293(2)
_exptl_crystal_description     Block
_exptl_crystal_colour     Colourless
_exptl_crystal_size_max     0.30
_exptl_crystal_size_mid     0.25
_exptl_crystal_size_min     0.20
_exptl_crystal_density_diffrn     1.455
_exptl_crystal_density_meas     ?
_exptl_crystal_density_method     'not measured'
_exptl_crystal_F_000     660
_exptl_absorpt_coefficient_mu     0.633
_exptl_absorpt_correction_type     multi-scan
_exptl_absorpt_process_details     '(<i>SADABS</i>; Bruker, 2008)'
_exptl_absorpt_correction_T_min     0.8328
_exptl_absorpt_correction_T_max     0.8838
_exptl_special_details     ?
_diffrn_ambient_temperature     293(2)
_diffrn_radiation_type     MoK\a
_diffrn_radiation_wavelength     0.71073
_diffrn_radiation_source     'fine-focus sealed tube'
_diffrn_radiation_monochromator     graphite
_diffrn_measurement_device_type     'Bruker SMART APEXII area-detector'
_diffrn_measurement_method     '\w and \f scans'
_diffrn_detector_area_resol_mean     ?
_diffrn_reflns_number     22064
_diffrn_reflns_av_R_equivalents     0.0220
_diffrn_reflns_av_sigmaI/netI     0.0210
_diffrn_reflns_theta_min     1.54
_diffrn_reflns_theta_max     26.47
_diffrn_reflns_theta_full     26.47
_diffrn_measured_fraction_theta_max     0.994
_diffrn_measured_fraction_theta_full     0.994
_diffrn_reflns_limit_h_min     -10
_diffrn_reflns_limit_h_max     10
_diffrn_reflns_limit_k_min     -15
_diffrn_reflns_limit_k_max     15
_diffrn_reflns_limit_l_min     -16
_diffrn_reflns_limit_l_max     15
_diffrn_standards_number     ?
_diffrn_standards_interval_count     ?
_diffrn_standards_interval_time     ?
_diffrn_standards_decay_%     ?
_refine_special_details
;
 Refinement of F^2^ against ALL reflections.  The weighted R-factor wR and
 goodness of fit S are based on F^2^, conventional R-factors R are based
 on F, with F set to zero for negative F^2^. The threshold expression of
 F^2^ > 2sigma(F^2^) is used only for calculating R-factors(gt) etc. and is
 not relevant to the choice of reflections for refinement.  R-factors based
 on F^2^ are statistically about twice as large as those based on F, and R-
 factors based on ALL data will be even larger.
;
_reflns_number_total     5966
_reflns_number_gt     5126
_reflns_threshold_expression     I>2sigma(I)
_refine_ls_structure_factor_coef     Fsqd
_refine_ls_matrix_type     full
_refine_ls_R_factor_all     0.0425
_refine_ls_R_factor_gt     0.0350
_refine_ls_wR_factor_gt     0.0917
_refine_ls_wR_factor_ref     0.0965
_refine_ls_goodness_of_fit_ref     1.055
_refine_ls_restrained_S_all     1.055
_refine_ls_number_reflns     5966
_refine_ls_number_parameters     397
_refine_ls_number_restraints     0
_refine_ls_hydrogen_treatment     constr
_refine_ls_weighting_scheme     calc
_refine_ls_weighting_details
         'calc w=1/[\s^2^(Fo^2^)+(0.0495P)^2^+0.4866P] where P=(Fo^2^+2Fc^2^)/3'
_atom_sites_solution_hydrogens     geom
_atom_sites_solution_primary     direct
_atom_sites_solution_secondary     difmap
_refine_ls_shift/su_max     0.001
_refine_ls_shift/su_mean     0.000
_refine_diff_density_max     0.332
_refine_diff_density_min     -0.337
_refine_ls_extinction_method     none
_refine_ls_extinction_coef     ?
loop_
    _atom_type_symbol
    _atom_type_description
    _atom_type_scat_dispersion_real
    _atom_type_scat_dispersion_imag
    _atom_type_scat_source
    'C' 'C' 0.0033 0.0016
                         'International Tables Vol C Tables 4.2.6.8 and 6.1.1.4'
    'H' 'H' 0.0000 0.0000
                         'International Tables Vol C Tables 4.2.6.8 and 6.1.1.4'
    'N' 'N' 0.0061 0.0033
                         'International Tables Vol C Tables 4.2.6.8 and 6.1.1.4'
    'O' 'O' 0.0106 0.0060
                         'International Tables Vol C Tables 4.2.6.8 and 6.1.1.4'
    'F' 'F' 0.0171 0.0103
                         'International Tables Vol C Tables 4.2.6.8 and 6.1.1.4'
    'Fe' 'Fe' 0.3463 0.8444
                         'International Tables Vol C Tables 4.2.6.8 and 6.1.1.4'
    'S' 'S' 0.1246 0.1234
                         'International Tables Vol C Tables 4.2.6.8 and 6.1.1.4'
_computing_data_collection     'APEX2 (Bruker, 2008)'
_computing_cell_refinement     'SAINT (Bruker, 2008)'
_computing_data_reduction     'SAINT (Bruker, 2008)'
_computing_structure_solution     'SHELXS97 (Sheldrick, 2008)'
_computing_structure_refinement     'SHELXL97 (Sheldrick, 2008)'
_computing_molecular_graphics     'ORTEP-3 for Windows (Farrugia, 2012)'
_computing_publication_material
                            'SHELXL97 (Sheldrick, 2008) and PLATON (Spek, 2009)'
loop_
    _atom_site_type_symbol
    _atom_site_label
    _atom_site_fract_x
    _atom_site_fract_y
    _atom_site_fract_z
    _atom_site_U_iso_or_equiv
    _atom_site_adp_type
    _atom_site_calc_flag
    _atom_site_refinement_flags
    _atom_site_occupancy
    _atom_site_symmetry_multiplicity
    _atom_site_disorder_assembly
    _atom_site_disorder_group
    C C1 0.2262(2) -0.05617(15) 0.90688(16) 0.0455(5) Uani d . 1 1 . .
    C C2 0.1056(3) -0.12677(18) 0.9492(2) 0.0610(6) Uani d . 1 1 . .
    H H2 0.0586 -0.1263 1.0168 0.073 Uiso calc R 1 1 . .
    C C3 0.0579(3) -0.19557(19) 0.8913(2) 0.0676(7) Uani d . 1 1 . .
    H H3 -0.0236 -0.2404 0.9195 0.081 Uiso calc R 1 1 . .
    C C4 0.1296(3) -0.19979(19) 0.7904(2) 0.0645(6) Uani d . 1 1 . .
    H H4 0.0975 -0.2486 0.7525 0.077 Uiso calc R 1 1 . .
    C C5 0.2470(3) -0.13261(17) 0.74675(18) 0.0545(5) Uani d . 1 1 . .
    H H5 0.2949 -0.1363 0.6797 0.065 Uiso calc R 1 1 . .
    C C6 0.2949(2) -0.05802(14) 0.80348(15) 0.0422(4) Uani d . 1 1 . .
    C C7 0.4407(2) 0.08107(14) 0.81340(13) 0.0356(4) Uani d . 1 1 . .
    C C8 0.3754(2) 0.08071(14) 0.91808(14) 0.0390(4) Uani d . 1 1 . .
    C C9 0.4426(2) 0.16713(15) 0.95772(14) 0.0402(4) Uani d . 1 1 . .
    C C10 0.4181(3) 0.19841(19) 1.05442(16) 0.0550(5) Uani d . 1 1 . .
    H H10 0.3498 0.1625 1.1069 0.066 Uiso calc R 1 1 . .
    C C11 0.4977(3) 0.2844(2) 1.07091(18) 0.0645(6) Uani d . 1 1 . .
    H H11 0.4824 0.3069 1.1353 0.077 Uiso calc R 1 1 . .
    C C12 0.5997(3) 0.3376(2) 0.99315(18) 0.0595(6) Uani d . 1 1 . .
    H H12 0.6522 0.3951 1.0061 0.071 Uiso calc R 1 1 . .
    C C13 0.6249(2) 0.30632(17) 0.89627(16) 0.0476(5) Uani d . 1 1 . .
    H H13 0.6946 0.3417 0.8443 0.057 Uiso calc R 1 1 . .
    C C14 0.5441(2) 0.22119(15) 0.87846(14) 0.0376(4) Uani d . 1 1 . .
    C C15 0.5453(2) 0.17673(14) 0.77843(13) 0.0347(4) Uani d . 1 1 . .
    C C16 0.4710(2) 0.25222(13) 0.69710(13) 0.0323(4) Uani d . 1 1 . .
    H H16 0.3694 0.2249 0.6934 0.039 Uiso calc R 1 1 . .
    C C17 0.5827(2) 0.24183(14) 0.59451(13) 0.0346(4) Uani d . 1 1 . .
    H H17 0.6462 0.3051 0.5782 0.042 Uiso calc R 1 1 . .
    C C18 0.6895(2) 0.14625(14) 0.61692(14) 0.0368(4) Uani d . 1 1 . .
    H H18 0.6387 0.0800 0.6128 0.044 Uiso calc R 1 1 . .
    C C19 0.8574(2) 0.14255(17) 0.55980(16) 0.0468(5) Uani d . 1 1 . .
    H H19A 0.8969 0.2137 0.5426 0.056 Uiso calc R 1 1 . .
    H H19B 0.8651 0.1082 0.4983 0.056 Uiso calc R 1 1 . .
    C C20 0.8016(2) 0.06956(18) 0.75419(16) 0.0507(5) Uani d . 1 1 . .
    H H20A 0.7472 0.0032 0.7670 0.061 Uiso calc R 1 1 . .
    H H20B 0.8373 0.0836 0.8150 0.061 Uiso calc R 1 1 . .
    C C21 0.4942(2) 0.23492(14) 0.50971(13) 0.0355(4) Uani d . 1 1 . .
    C C22 0.3981(2) 0.14988(15) 0.51023(15) 0.0432(4) Uani d . 1 1 . .
    H H22 0.3942 0.0939 0.5610 0.052 Uiso calc R 1 1 . .
    C C23 0.3088(2) 0.14764(16) 0.43653(16) 0.0472(5) Uani d . 1 1 . .
    H H23 0.2447 0.0911 0.4372 0.057 Uiso calc R 1 1 . .
    C C24 0.3172(2) 0.23083(17) 0.36242(15) 0.0452(5) Uani d . 1 1 . .
    C C25 0.4097(2) 0.31543(16) 0.35810(15) 0.0443(4) Uani d . 1 1 . .
    H H25 0.4131 0.3707 0.3067 0.053 Uiso calc R 1 1 . .
    C C26 0.4984(2) 0.31637(14) 0.43271(14) 0.0394(4) Uani d . 1 1 . .
    H H26 0.5624 0.3732 0.4309 0.047 Uiso calc R 1 1 . .
    C C27 0.4460(2) 0.36722(14) 0.72321(14) 0.0350(4) Uani d . 1 1 . .
    C C28 0.3001(2) 0.39424(14) 0.79037(14) 0.0368(4) Uani d . 1 1 . .
    C C29 0.1728(2) 0.32643(16) 0.83307(14) 0.0435(4) Uani d . 1 1 . .
    H H29 0.1722 0.2493 0.8302 0.052 Uiso calc R 1 1 . .
    C C30 0.0485(3) 0.39089(19) 0.88076(15) 0.0517(5) Uani d . 1 1 . .
    H H30 -0.0544 0.3662 0.9153 0.062 Uiso calc R 1 1 . .
    C C31 0.0960(3) 0.49664(19) 0.86815(16) 0.0541(5) Uani d . 1 1 . .
    H H31 0.0314 0.5580 0.8921 0.065 Uiso calc R 1 1 . .
    C C32 0.2502(2) 0.50038(16) 0.81311(16) 0.0451(5) Uani d . 1 1 . .
    H H32 0.3120 0.5642 0.7933 0.054 Uiso calc R 1 1 . .
    C C33 0.0960(3) 0.3753(2) 0.60022(16) 0.0540(5) Uani d . 1 1 . .
    H H33 0.1426 0.3063 0.5813 0.065 Uiso calc R 1 1 . .
    C C34 -0.0535(3) 0.3921(2) 0.65521(18) 0.0628(6) Uani d . 1 1 . .
    H H34 -0.1308 0.3376 0.6810 0.075 Uiso calc R 1 1 . .
    C C35 -0.0738(3) 0.4998(3) 0.6665(2) 0.0795(9) Uani d . 1 1 . .
    H H35 -0.1688 0.5351 0.7013 0.095 Uiso calc R 1 1 . .
    C C36 0.0650(4) 0.5504(2) 0.6174(2) 0.0794(9) Uani d . 1 1 . .
    H H36 0.0834 0.6268 0.6118 0.095 Uiso calc R 1 1 . .
    C C37 0.1690(3) 0.4720(2) 0.57671(16) 0.0591(6) Uani d . 1 1 . .
    H H37 0.2750 0.4831 0.5380 0.071 Uiso calc R 1 1 . .
    N N1 0.2691(2) 0.01468(13) 0.96630(13) 0.0475(4) Uani d . 1 1 . .
    N N2 0.40502(19) 0.01406(12) 0.75560(12) 0.0413(4) Uani d . 1 1 . .
    N N3 0.70264(17) 0.15638(12) 0.72110(11) 0.0372(3) Uani d . 1 1 . .
    O O1 0.54339(16) 0.43293(10) 0.68911(12) 0.0518(4) Uani d . 1 1 . .
    F F1 0.22731(18) 0.22959(12) 0.29030(10) 0.0684(4) Uani d . 1 1 . .
    Fe Fe1 0.10914(3) 0.44031(2) 0.730212(19) 0.03701(9) Uani d . 1 1 . .
    S S1 0.96553(7) 0.06529(5) 0.64716(5) 0.05986(16) Uani d . 1 1 . .
loop_
    _atom_site_aniso_label
    _atom_site_aniso_U_11
    _atom_site_aniso_U_22
    _atom_site_aniso_U_33
    _atom_site_aniso_U_12
    _atom_site_aniso_U_13
    _atom_site_aniso_U_23
    C1 0.0461(11) 0.0371(10) 0.0505(12) -0.0021(8) -0.0049(9) 0.0013(8)
    C2 0.0598(14) 0.0514(12) 0.0649(15) -0.0110(11) 0.0037(12) 0.0025(11)
    C3 0.0600(14) 0.0517(13) 0.088(2) -0.0202(11) -0.0078(13) 0.0027(13)
    C4 0.0757(16) 0.0484(12) 0.0747(17) -0.0171(11) -0.0247(14) -0.0036(11)
    C5 0.0651(14) 0.0446(11) 0.0559(13) -0.0098(10) -0.0135(11) -0.0058(10)
    C6 0.0463(10) 0.0338(9) 0.0462(11) -0.0021(8) -0.0103(9) 0.0014(8)
    C7 0.0385(9) 0.0335(9) 0.0338(9) 0.0008(7) -0.0060(7) -0.0007(7)
    C8 0.0428(10) 0.0370(9) 0.0353(10) 0.0016(8) -0.0051(8) -0.0006(7)
    C9 0.0431(10) 0.0436(10) 0.0335(10) 0.0019(8) -0.0069(8) -0.0036(8)
    C10 0.0623(13) 0.0670(14) 0.0336(11) -0.0057(11) -0.0012(10) -0.0078(10)
    C11 0.0735(16) 0.0840(17) 0.0392(12) -0.0091(13) -0.0060(11) -0.0247(12)
    C12 0.0607(14) 0.0718(15) 0.0517(13) -0.0141(11) -0.0117(11) -0.0233(11)
    C13 0.0452(11) 0.0581(12) 0.0421(11) -0.0096(9) -0.0082(9) -0.0121(9)
    C14 0.0364(9) 0.0425(10) 0.0343(9) 0.0014(7) -0.0073(7) -0.0064(8)
    C15 0.0368(9) 0.0353(9) 0.0316(9) -0.0027(7) -0.0046(7) -0.0047(7)
    C16 0.0341(9) 0.0316(8) 0.0320(9) -0.0037(7) -0.0065(7) -0.0047(7)
    C17 0.0384(9) 0.0322(8) 0.0328(9) -0.0046(7) -0.0040(7) -0.0037(7)
    C18 0.0396(9) 0.0357(9) 0.0344(9) -0.0013(7) -0.0034(7) -0.0062(7)
    C19 0.0440(11) 0.0502(11) 0.0438(11) 0.0028(9) -0.0001(9) -0.0103(9)
    C20 0.0477(12) 0.0574(12) 0.0443(12) 0.0095(9) -0.0073(9) -0.0013(10)
    C21 0.0388(9) 0.0349(9) 0.0319(9) -0.0011(7) -0.0021(7) -0.0078(7)
    C22 0.0546(11) 0.0359(9) 0.0390(10) -0.0070(8) -0.0077(9) -0.0031(8)
    C23 0.0526(12) 0.0425(10) 0.0488(12) -0.0091(9) -0.0085(9) -0.0135(9)
    C24 0.0493(11) 0.0538(11) 0.0356(10) 0.0021(9) -0.0114(8) -0.0148(9)
    C25 0.0542(12) 0.0428(10) 0.0346(10) 0.0006(9) -0.0071(9) -0.0018(8)
    C26 0.0447(10) 0.0358(9) 0.0366(10) -0.0048(8) -0.0031(8) -0.0048(7)
    C27 0.0351(9) 0.0339(9) 0.0383(10) -0.0012(7) -0.0113(7) -0.0057(7)
    C28 0.0397(9) 0.0393(9) 0.0336(9) -0.0001(7) -0.0112(8) -0.0069(7)
    C29 0.0433(10) 0.0483(11) 0.0363(10) -0.0001(8) -0.0041(8) 0.0006(8)
    C30 0.0438(11) 0.0721(14) 0.0349(11) 0.0040(10) -0.0002(9) -0.0019(10)
    C31 0.0577(13) 0.0649(14) 0.0405(11) 0.0150(11) -0.0076(10) -0.0210(10)
    C32 0.0491(11) 0.0451(10) 0.0460(11) 0.0046(8) -0.0153(9) -0.0186(9)
    C33 0.0558(13) 0.0695(14) 0.0418(11) -0.0021(11) -0.0155(10) -0.0170(10)
    C34 0.0495(13) 0.0940(19) 0.0493(13) -0.0165(12) -0.0147(10) -0.0095(12)
    C35 0.0613(16) 0.124(3) 0.0568(16) 0.0405(17) -0.0259(13) -0.0215(16)
    C36 0.133(3) 0.0550(14) 0.0589(16) 0.0013(16) -0.0489(18) 0.0058(12)
    C37 0.0595(13) 0.0843(17) 0.0350(11) -0.0204(12) -0.0102(10) -0.0015(11)
    N1 0.0524(10) 0.0433(9) 0.0419(9) -0.0045(7) 0.0020(8) 0.0001(7)
    N2 0.0482(9) 0.0367(8) 0.0386(9) -0.0056(7) -0.0058(7) -0.0030(7)
    N3 0.0353(8) 0.0419(8) 0.0336(8) 0.0018(6) -0.0052(6) -0.0039(6)
    O1 0.0434(8) 0.0372(7) 0.0726(10) -0.0090(6) -0.0001(7) -0.0102(7)
    F1 0.0779(9) 0.0831(9) 0.0541(8) -0.0073(7) -0.0334(7) -0.0122(7)
    Fe1 0.03496(15) 0.04285(16) 0.03363(15) 0.00073(11) -0.00654(11)
                                                                    -0.00640(11)
    S1 0.0445(3) 0.0693(4) 0.0606(4) 0.0151(3) -0.0026(3) -0.0046(3)
_geom_special_details
;
 All esds (except the esd in the dihedral angle between two l.s. planes)
 are estimated using the full covariance matrix.  The cell esds are taken
 into account individually in the estimation of esds in distances, angles
 and torsion angles; correlations between esds in cell parameters are only
 used when they are defined by crystal symmetry.  An approximate (isotropic)
 treatment of cell esds is used for estimating esds involving l.s. planes.
;
loop_
    _geom_bond_atom_site_label_1
    _geom_bond_atom_site_label_2
    _geom_bond_site_symmetry_2
    _geom_bond_distance
    _geom_bond_publ_flag
    C1 N1 . 1.377(3) ?
    C1 C2 . 1.413(3) ?
    C1 C6 . 1.417(3) ?
    C2 C3 . 1.362(4) ?
    C2 H2 . 0.9300 ?
    C3 C4 . 1.397(4) ?
    C3 H3 . 0.9300 ?
    C4 C5 . 1.369(3) ?
    C4 H4 . 0.9300 ?
    C5 C6 . 1.406(3) ?
    C5 H5 . 0.9300 ?
    C6 N2 . 1.380(2) ?
    C7 N2 . 1.301(2) ?
    C7 C8 . 1.423(3) ?
    C7 C15 . 1.535(2) ?
    C8 N1 . 1.312(2) ?
    C8 C9 . 1.464(3) ?
    C9 C10 . 1.383(3) ?
    C9 C14 . 1.397(3) ?
    C10 C11 . 1.382(3) ?
    C10 H10 . 0.9300 ?
    C11 C12 . 1.382(3) ?
    C11 H11 . 0.9300 ?
    C12 C13 . 1.385(3) ?
    C12 H12 . 0.9300 ?
    C13 C14 . 1.385(3) ?
    C13 H13 . 0.9300 ?
    C14 C15 . 1.520(2) ?
    C15 N3 . 1.464(2) ?
    C15 C16 . 1.588(2) ?
    C16 C27 . 1.527(2) ?
    C16 C17 . 1.551(2) ?
    C16 H16 . 0.9800 ?
    C17 C21 . 1.513(2) ?
    C17 C18 . 1.523(3) ?
    C17 H17 . 0.9800 ?
    C18 N3 . 1.457(2) ?
    C18 C19 . 1.520(3) ?
    C18 H18 . 0.9800 ?
    C19 S1 . 1.821(2) ?
    C19 H19A . 0.9700 ?
    C19 H19B . 0.9700 ?
    C20 N3 . 1.444(2) ?
    C20 S1 . 1.834(2) ?
    C20 H20A . 0.9700 ?
    C20 H20B . 0.9700 ?
    C21 C26 . 1.382(3) ?
    C21 C22 . 1.398(3) ?
    C22 C23 . 1.381(3) ?
    C22 H22 . 0.9300 ?
    C23 C24 . 1.369(3) ?
    C23 H23 . 0.9300 ?
    C24 F1 . 1.365(2) ?
    C24 C25 . 1.365(3) ?
    C25 C26 . 1.386(3) ?
    C25 H25 . 0.9300 ?
    C26 H26 . 0.9300 ?
    C27 O1 . 1.213(2) ?
    C27 C28 . 1.461(3) ?
    C28 C29 . 1.434(3) ?
    C28 C32 . 1.434(3) ?
    C28 Fe1 . 2.0191(18) ?
    C29 C30 . 1.414(3) ?
    C29 Fe1 . 2.025(2) ?
    C29 H29 . 0.9800 ?
    C30 C31 . 1.405(3) ?
    C30 Fe1 . 2.045(2) ?
    C30 H30 . 0.9800 ?
    C31 C32 . 1.407(3) ?
    C31 Fe1 . 2.051(2) ?
    C31 H31 . 0.9800 ?
    C32 Fe1 . 2.0398(19) ?
    C32 H32 . 0.9800 ?
    C33 C34 . 1.388(3) ?
    C33 C37 . 1.389(3) ?
    C33 Fe1 . 2.047(2) ?
    C33 H33 . 0.9800 ?
    C34 C35 . 1.385(4) ?
    C34 Fe1 . 2.047(2) ?
    C34 H34 . 0.9800 ?
    C35 C36 . 1.415(5) ?
    C35 Fe1 . 2.025(2) ?
    C35 H35 . 0.9800 ?
    C36 C37 . 1.390(4) ?
    C36 Fe1 . 2.033(2) ?
    C36 H36 . 0.9800 ?
    C37 Fe1 . 2.047(2) ?
    C37 H37 . 0.9800 ?
loop_
    _geom_angle_atom_site_label_1
    _geom_angle_atom_site_label_2
    _geom_angle_atom_site_label_3
    _geom_angle_site_symmetry_1
    _geom_angle_site_symmetry_3
    _geom_angle
    _geom_angle_publ_flag
    N1 C1 C2 . . 119.1(2) ?
    N1 C1 C6 . . 122.18(17) ?
    C2 C1 C6 . . 118.7(2) ?
    C3 C2 C1 . . 120.3(2) ?
    C3 C2 H2 . . 119.9 ?
    C1 C2 H2 . . 119.9 ?
    C2 C3 C4 . . 120.9(2) ?
    C2 C3 H3 . . 119.6 ?
    C4 C3 H3 . . 119.6 ?
    C5 C4 C3 . . 120.5(2) ?
    C5 C4 H4 . . 119.8 ?
    C3 C4 H4 . . 119.8 ?
    C4 C5 C6 . . 120.0(2) ?
    C4 C5 H5 . . 120.0 ?
    C6 C5 H5 . . 120.0 ?
    N2 C6 C5 . . 118.71(19) ?
    N2 C6 C1 . . 121.64(18) ?
    C5 C6 C1 . . 119.62(18) ?
    N2 C7 C8 . . 123.79(17) ?
    N2 C7 C15 . . 125.82(16) ?
    C8 C7 C15 . . 110.17(15) ?
    N1 C8 C7 . . 123.68(18) ?
    N1 C8 C9 . . 127.97(18) ?
    C7 C8 C9 . . 108.30(16) ?
    C10 C9 C14 . . 121.14(19) ?
    C10 C9 C8 . . 130.35(19) ?
    C14 C9 C8 . . 108.51(16) ?
    C11 C10 C9 . . 118.2(2) ?
    C11 C10 H10 . . 120.9 ?
    C9 C10 H10 . . 120.9 ?
    C12 C11 C10 . . 121.0(2) ?
    C12 C11 H11 . . 119.5 ?
    C10 C11 H11 . . 119.5 ?
    C11 C12 C13 . . 121.0(2) ?
    C11 C12 H12 . . 119.5 ?
    C13 C12 H12 . . 119.5 ?
    C12 C13 C14 . . 118.6(2) ?
    C12 C13 H13 . . 120.7 ?
    C14 C13 H13 . . 120.7 ?
    C13 C14 C9 . . 120.10(18) ?
    C13 C14 C15 . . 128.08(17) ?
    C9 C14 C15 . . 111.79(16) ?
    N3 C15 C14 . . 113.78(14) ?
    N3 C15 C7 . . 117.55(15) ?
    C14 C15 C7 . . 100.86(14) ?
    N3 C15 C16 . . 100.78(13) ?
    C14 C15 C16 . . 116.14(14) ?
    C7 C15 C16 . . 108.37(14) ?
    C27 C16 C17 . . 112.63(14) ?
    C27 C16 C15 . . 112.86(14) ?
    C17 C16 C15 . . 105.89(14) ?
    C27 C16 H16 . . 108.4 ?
    C17 C16 H16 . . 108.4 ?
    C15 C16 H16 . . 108.4 ?
    C21 C17 C18 . . 116.13(15) ?
    C21 C17 C16 . . 112.03(14) ?
    C18 C17 C16 . . 103.55(14) ?
    C21 C17 H17 . . 108.3 ?
    C18 C17 H17 . . 108.3 ?
    C16 C17 H17 . . 108.3 ?
    N3 C18 C19 . . 104.67(15) ?
    N3 C18 C17 . . 101.91(14) ?
    C19 C18 C17 . . 119.10(16) ?
    N3 C18 H18 . . 110.2 ?
    C19 C18 H18 . . 110.2 ?
    C17 C18 H18 . . 110.2 ?
    C18 C19 S1 . . 104.45(14) ?
    C18 C19 H19A . . 110.9 ?
    S1 C19 H19A . . 110.9 ?
    C18 C19 H19B . . 110.9 ?
    S1 C19 H19B . . 110.9 ?
    H19A C19 H19B . . 108.9 ?
    N3 C20 S1 . . 103.11(13) ?
    N3 C20 H20A . . 111.1 ?
    S1 C20 H20A . . 111.1 ?
    N3 C20 H20B . . 111.1 ?
    S1 C20 H20B . . 111.1 ?
    H20A C20 H20B . . 109.1 ?
    C26 C21 C22 . . 118.07(17) ?
    C26 C21 C17 . . 120.58(16) ?
    C22 C21 C17 . . 121.22(16) ?
    C23 C22 C21 . . 121.04(18) ?
    C23 C22 H22 . . 119.5 ?
    C21 C22 H22 . . 119.5 ?
    C24 C23 C22 . . 118.27(18) ?
    C24 C23 H23 . . 120.9 ?
    C22 C23 H23 . . 120.9 ?
    F1 C24 C25 . . 118.57(19) ?
    F1 C24 C23 . . 118.40(19) ?
    C25 C24 C23 . . 123.02(19) ?
    C24 C25 C26 . . 117.92(18) ?
    C24 C25 H25 . . 121.0 ?
    C26 C25 H25 . . 121.0 ?
    C21 C26 C25 . . 121.67(17) ?
    C21 C26 H26 . . 119.2 ?
    C25 C26 H26 . . 119.2 ?
    O1 C27 C28 . . 121.81(16) ?
    O1 C27 C16 . . 121.04(16) ?
    C28 C27 C16 . . 117.15(15) ?
    C29 C28 C32 . . 107.30(17) ?
    C29 C28 C27 . . 127.91(16) ?
    C32 C28 C27 . . 124.22(17) ?
    C29 C28 Fe1 . . 69.43(11) ?
    C32 C28 Fe1 . . 70.08(11) ?
    C27 C28 Fe1 . . 119.05(13) ?
    C30 C29 C28 . . 107.56(18) ?
    C30 C29 Fe1 . . 70.45(12) ?
    C28 C29 Fe1 . . 69.03(10) ?
    C30 C29 H29 . . 126.2 ?
    C28 C29 H29 . . 126.2 ?
    Fe1 C29 H29 . . 126.2 ?
    C31 C30 C29 . . 108.56(19) ?
    C31 C30 Fe1 . . 70.15(12) ?
    C29 C30 Fe1 . . 68.88(11) ?
    C31 C30 H30 . . 125.7 ?
    C29 C30 H30 . . 125.7 ?
    Fe1 C30 H30 . . 125.7 ?
    C30 C31 C32 . . 108.85(19) ?
    C30 C31 Fe1 . . 69.72(12) ?
    C32 C31 Fe1 . . 69.46(11) ?
    C30 C31 H31 . . 125.6 ?
    C32 C31 H31 . . 125.6 ?
    Fe1 C31 H31 . . 125.6 ?
    C31 C32 C28 . . 107.73(19) ?
    C31 C32 Fe1 . . 70.31(12) ?
    C28 C32 Fe1 . . 68.53(10) ?
    C31 C32 H32 . . 126.1 ?
    C28 C32 H32 . . 126.1 ?
    Fe1 C32 H32 . . 126.1 ?
    C34 C33 C37 . . 109.0(2) ?
    C34 C33 Fe1 . . 70.18(13) ?
    C37 C33 Fe1 . . 70.17(13) ?
    C34 C33 H33 . . 125.5 ?
    C37 C33 H33 . . 125.5 ?
    Fe1 C33 H33 . . 125.5 ?
    C35 C34 C33 . . 107.6(2) ?
    C35 C34 Fe1 . . 69.27(14) ?
    C33 C34 Fe1 . . 70.16(13) ?
    C35 C34 H34 . . 126.2 ?
    C33 C34 H34 . . 126.2 ?
    Fe1 C34 H34 . . 126.2 ?
    C34 C35 C36 . . 108.3(2) ?
    C34 C35 Fe1 . . 70.97(14) ?
    C36 C35 Fe1 . . 69.87(15) ?
    C34 C35 H35 . . 125.9 ?
    C36 C35 H35 . . 125.9 ?
    Fe1 C35 H35 . . 125.9 ?
    C37 C36 C35 . . 107.2(2) ?
    C37 C36 Fe1 . . 70.63(14) ?
    C35 C36 Fe1 . . 69.30(15) ?
    C37 C36 H36 . . 126.4 ?
    C35 C36 H36 . . 126.4 ?
    Fe1 C36 H36 . . 126.4 ?
    C33 C37 C36 . . 107.9(2) ?
    C33 C37 Fe1 . . 70.15(13) ?
    C36 C37 Fe1 . . 69.52(14) ?
    C33 C37 H37 . . 126.0 ?
    C36 C37 H37 . . 126.0 ?
    Fe1 C37 H37 . . 126.0 ?
    C8 N1 C1 . . 114.09(17) ?
    C7 N2 C6 . . 114.56(16) ?
    C20 N3 C18 . . 108.64(15) ?
    C20 N3 C15 . . 120.93(15) ?
    C18 N3 C15 . . 108.06(14) ?
    C28 Fe1 C29 . . 41.54(7) ?
    C28 Fe1 C35 . . 174.75(12) ?
    C29 Fe1 C35 . . 143.28(12) ?
    C28 Fe1 C36 . . 134.60(12) ?
    C29 Fe1 C36 . . 174.29(12) ?
    C35 Fe1 C36 . . 40.83(13) ?
    C28 Fe1 C32 . . 41.38(7) ?
    C29 Fe1 C32 . . 69.28(8) ?
    C35 Fe1 C32 . . 134.48(12) ?
    C36 Fe1 C32 . . 110.44(11) ?
    C28 Fe1 C30 . . 68.86(8) ?
    C29 Fe1 C30 . . 40.67(8) ?
    C35 Fe1 C30 . . 113.71(11) ?
    C36 Fe1 C30 . . 144.91(12) ?
    C32 Fe1 C30 . . 68.10(9) ?
    C28 Fe1 C33 . . 115.19(8) ?
    C29 Fe1 C33 . . 110.01(9) ?
    C35 Fe1 C33 . . 66.68(11) ?
    C36 Fe1 C33 . . 66.88(11) ?
    C32 Fe1 C33 . . 146.57(9) ?
    C30 Fe1 C33 . . 134.19(10) ?
    C28 Fe1 C37 . . 110.62(9) ?
    C29 Fe1 C37 . . 134.77(10) ?
    C35 Fe1 C37 . . 67.38(11) ?
    C36 Fe1 C37 . . 39.85(12) ?
    C32 Fe1 C37 . . 116.09(9) ?
    C30 Fe1 C37 . . 173.50(10) ?
    C33 Fe1 C37 . . 39.68(9) ?
    C28 Fe1 C34 . . 144.67(10) ?
    C29 Fe1 C34 . . 113.39(10) ?
    C35 Fe1 C34 . . 39.76(12) ?
    C36 Fe1 C34 . . 67.59(12) ?
    C32 Fe1 C34 . . 173.03(10) ?
    C30 Fe1 C34 . . 109.37(10) ?
    C33 Fe1 C34 . . 39.65(9) ?
    C37 Fe1 C34 . . 67.06(9) ?
    C28 Fe1 C31 . . 68.63(8) ?
    C29 Fe1 C31 . . 68.35(9) ?
    C35 Fe1 C31 . . 110.11(10) ?
    C36 Fe1 C31 . . 115.37(11) ?
    C32 Fe1 C31 . . 40.23(9) ?
    C30 Fe1 C31 . . 40.13(9) ?
    C33 Fe1 C31 . . 172.76(9) ?
    C37 Fe1 C31 . . 146.21(10) ?
    C34 Fe1 C31 . . 133.81(10) ?
    C19 S1 C20 . . 93.34(9) ?
loop_
    _geom_torsion_atom_site_label_1
    _geom_torsion_atom_site_label_2
    _geom_torsion_atom_site_label_3
    _geom_torsion_atom_site_label_4
    _geom_torsion_site_symmetry_1
    _geom_torsion_site_symmetry_2
    _geom_torsion_site_symmetry_3
    _geom_torsion_site_symmetry_4
    _geom_torsion
    _geom_torsion_publ_flag
    N1 C1 C2 C3 . . . . 178.2(2) ?
    C6 C1 C2 C3 . . . . 0.5(3) ?
    C1 C2 C3 C4 . . . . 1.8(4) ?
    C2 C3 C4 C5 . . . . -1.7(4) ?
    C3 C4 C5 C6 . . . . -0.6(4) ?
    C4 C5 C6 N2 . . . . -175.1(2) ?
    C4 C5 C6 C1 . . . . 2.8(3) ?
    N1 C1 C6 N2 . . . . -2.4(3) ?
    C2 C1 C6 N2 . . . . 175.1(2) ?
    N1 C1 C6 C5 . . . . 179.65(19) ?
    C2 C1 C6 C5 . . . . -2.8(3) ?
    N2 C7 C8 N1 . . . . -2.1(3) ?
    C15 C7 C8 N1 . . . . 172.84(18) ?
    N2 C7 C8 C9 . . . . -179.87(17) ?
    C15 C7 C8 C9 . . . . -4.9(2) ?
    N1 C8 C9 C10 . . . . 3.1(4) ?
    C7 C8 C9 C10 . . . . -179.2(2) ?
    N1 C8 C9 C14 . . . . -176.19(19) ?
    C7 C8 C9 C14 . . . . 1.5(2) ?
    C14 C9 C10 C11 . . . . -0.5(3) ?
    C8 C9 C10 C11 . . . . -179.7(2) ?
    C9 C10 C11 C12 . . . . -0.3(4) ?
    C10 C11 C12 C13 . . . . 0.2(4) ?
    C11 C12 C13 C14 . . . . 0.8(4) ?
    C12 C13 C14 C9 . . . . -1.5(3) ?
    C12 C13 C14 C15 . . . . 176.3(2) ?
    C10 C9 C14 C13 . . . . 1.4(3) ?
    C8 C9 C14 C13 . . . . -179.18(18) ?
    C10 C9 C14 C15 . . . . -176.75(19) ?
    C8 C9 C14 C15 . . . . 2.6(2) ?
    C13 C14 C15 N3 . . . . 50.0(3) ?
    C9 C14 C15 N3 . . . . -132.05(16) ?
    C13 C14 C15 C7 . . . . 176.76(19) ?
    C9 C14 C15 C7 . . . . -5.2(2) ?
    C13 C14 C15 C16 . . . . -66.4(3) ?
    C9 C14 C15 C16 . . . . 111.59(18) ?
    N2 C7 C15 N3 . . . . -54.8(2) ?
    C8 C7 C15 N3 . . . . 130.35(17) ?
    N2 C7 C15 C14 . . . . -179.12(18) ?
    C8 C7 C15 C14 . . . . 6.08(19) ?
    N2 C7 C15 C16 . . . . 58.4(2) ?
    C8 C7 C15 C16 . . . . -116.36(16) ?
    N3 C15 C16 C27 . . . . -109.51(15) ?
    C14 C15 C16 C27 . . . . 13.9(2) ?
    C7 C15 C16 C27 . . . . 126.49(15) ?
    N3 C15 C16 C17 . . . . 14.15(16) ?
    C14 C15 C16 C17 . . . . 137.56(15) ?
    C7 C15 C16 C17 . . . . -109.85(15) ?
    C27 C16 C17 C21 . . . . -98.14(17) ?
    C15 C16 C17 C21 . . . . 138.06(14) ?
    C27 C16 C17 C18 . . . . 135.97(15) ?
    C15 C16 C17 C18 . . . . 12.17(16) ?
    C21 C17 C18 N3 . . . . -157.44(14) ?
    C16 C17 C18 N3 . . . . -34.21(16) ?
    C21 C17 C18 C19 . . . . 88.1(2) ?
    C16 C17 C18 C19 . . . . -148.65(16) ?
    N3 C18 C19 S1 . . . . 37.60(16) ?
    C17 C18 C19 S1 . . . . 150.55(14) ?
    C18 C17 C21 C26 . . . . -128.77(18) ?
    C16 C17 C21 C26 . . . . 112.55(18) ?
    C18 C17 C21 C22 . . . . 55.4(2) ?
    C16 C17 C21 C22 . . . . -63.2(2) ?
    C26 C21 C22 C23 . . . . -0.6(3) ?
    C17 C21 C22 C23 . . . . 175.32(18) ?
    C21 C22 C23 C24 . . . . 0.3(3) ?
    C22 C23 C24 F1 . . . . -179.06(18) ?
    C22 C23 C24 C25 . . . . 0.1(3) ?
    F1 C24 C25 C26 . . . . 179.02(17) ?
    C23 C24 C25 C26 . . . . -0.2(3) ?
    C22 C21 C26 C25 . . . . 0.5(3) ?
    C17 C21 C26 C25 . . . . -175.38(17) ?
    C24 C25 C26 C21 . . . . -0.2(3) ?
    C17 C16 C27 O1 . . . . -25.5(2) ?
    C15 C16 C27 O1 . . . . 94.4(2) ?
    C17 C16 C27 C28 . . . . 154.34(15) ?
    C15 C16 C27 C28 . . . . -85.81(19) ?
    O1 C27 C28 C29 . . . . 177.49(19) ?
    C16 C27 C28 C29 . . . . -2.3(3) ?
    O1 C27 C28 C32 . . . . 7.3(3) ?
    C16 C27 C28 C32 . . . . -172.54(17) ?
    O1 C27 C28 Fe1 . . . . 91.9(2) ?
    C16 C27 C28 Fe1 . . . . -87.91(17) ?
    C32 C28 C29 C30 . . . . -0.1(2) ?
    C27 C28 C29 C30 . . . . -171.60(18) ?
    Fe1 C28 C29 C30 . . . . -60.19(14) ?
    C32 C28 C29 Fe1 . . . . 60.13(13) ?
    C27 C28 C29 Fe1 . . . . -111.41(19) ?
    C28 C29 C30 C31 . . . . 0.2(2) ?
    Fe1 C29 C30 C31 . . . . -59.09(15) ?
    C28 C29 C30 Fe1 . . . . 59.29(13) ?
    C29 C30 C31 C32 . . . . -0.3(2) ?
    Fe1 C30 C31 C32 . . . . -58.57(15) ?
    C29 C30 C31 Fe1 . . . . 58.31(15) ?
    C30 C31 C32 C28 . . . . 0.2(2) ?
    Fe1 C31 C32 C28 . . . . -58.50(13) ?
    C30 C31 C32 Fe1 . . . . 58.73(15) ?
    C29 C28 C32 C31 . . . . -0.1(2) ?
    C27 C28 C32 C31 . . . . 171.83(17) ?
    Fe1 C28 C32 C31 . . . . 59.62(14) ?
    C29 C28 C32 Fe1 . . . . -59.72(13) ?
    C27 C28 C32 Fe1 . . . . 112.22(18) ?
    C37 C33 C34 C35 . . . . -0.3(3) ?
    Fe1 C33 C34 C35 . . . . 59.40(17) ?
    C37 C33 C34 Fe1 . . . . -59.65(16) ?
    C33 C34 C35 C36 . . . . 0.2(3) ?
    Fe1 C34 C35 C36 . . . . 60.20(18) ?
    C33 C34 C35 Fe1 . . . . -59.96(16) ?
    C34 C35 C36 C37 . . . . -0.1(3) ?
    Fe1 C35 C36 C37 . . . . 60.75(17) ?
    C34 C35 C36 Fe1 . . . . -60.88(18) ?
    C34 C33 C37 C36 . . . . 0.2(3) ?
    Fe1 C33 C37 C36 . . . . -59.49(16) ?
    C34 C33 C37 Fe1 . . . . 59.66(16) ?
    C35 C36 C37 C33 . . . . 0.0(3) ?
    Fe1 C36 C37 C33 . . . . 59.88(16) ?
    C35 C36 C37 Fe1 . . . . -59.90(17) ?
    C7 C8 N1 C1 . . . . 0.7(3) ?
    C9 C8 N1 C1 . . . . 178.01(18) ?
    C2 C1 N1 C8 . . . . -176.14(19) ?
    C6 C1 N1 C8 . . . . 1.4(3) ?
    C8 C7 N2 C6 . . . . 1.1(3) ?
    C15 C7 N2 C6 . . . . -173.07(17) ?
    C5 C6 N2 C7 . . . . 178.99(18) ?
    C1 C6 N2 C7 . . . . 1.1(3) ?
    S1 C20 N3 C18 . . . . 44.82(17) ?
    S1 C20 N3 C15 . . . . 170.52(13) ?
    C19 C18 N3 C20 . . . . -55.58(19) ?
    C17 C18 N3 C20 . . . . 179.74(15) ?
    C19 C18 N3 C15 . . . . 171.53(14) ?
    C17 C18 N3 C15 . . . . 46.85(17) ?
    C14 C15 N3 C20 . . . . 71.3(2) ?
    C7 C15 N3 C20 . . . . -46.3(2) ?
    C16 C15 N3 C20 . . . . -163.71(16) ?
    C14 C15 N3 C18 . . . . -162.77(14) ?
    C7 C15 N3 C18 . . . . 79.71(18) ?
    C16 C15 N3 C18 . . . . -37.75(16) ?
    C32 C28 Fe1 C29 . . . . -118.28(16) ?
    C27 C28 Fe1 C29 . . . . 122.84(18) ?
    C29 C28 Fe1 C36 . . . . -173.88(14) ?
    C32 C28 Fe1 C36 . . . . 67.84(18) ?
    C27 C28 Fe1 C36 . . . . -51.0(2) ?
    C29 C28 Fe1 C32 . . . . 118.28(16) ?
    C27 C28 Fe1 C32 . . . . -118.88(19) ?
    C29 C28 Fe1 C30 . . . . 37.83(12) ?
    C32 C28 Fe1 C30 . . . . -80.45(13) ?
    C27 C28 Fe1 C30 . . . . 160.67(16) ?
    C29 C28 Fe1 C33 . . . . -92.26(13) ?
    C32 C28 Fe1 C33 . . . . 149.46(13) ?
    C27 C28 Fe1 C33 . . . . 30.58(17) ?
    C29 C28 Fe1 C37 . . . . -135.23(13) ?
    C32 C28 Fe1 C37 . . . . 106.49(14) ?
    C27 C28 Fe1 C37 . . . . -12.39(17) ?
    C29 C28 Fe1 C34 . . . . -56.14(19) ?
    C32 C28 Fe1 C34 . . . . -174.42(15) ?
    C27 C28 Fe1 C34 . . . . 66.7(2) ?
    C29 C28 Fe1 C31 . . . . 81.04(13) ?
    C27 C28 Fe1 C31 . . . . -156.12(17) ?
    C30 C29 Fe1 C28 . . . . 118.62(17) ?
    C30 C29 Fe1 C35 . . . . -58.1(2) ?
    C28 C29 Fe1 C35 . . . . -176.72(16) ?
    C30 C29 Fe1 C32 . . . . 80.12(14) ?
    C28 C29 Fe1 C32 . . . . -38.50(11) ?
    C28 C29 Fe1 C30 . . . . -118.62(17) ?
    C30 C29 Fe1 C33 . . . . -135.60(14) ?
    C28 C29 Fe1 C33 . . . . 105.78(12) ?
    C30 C29 Fe1 C37 . . . . -173.20(13) ?
    C28 C29 Fe1 C37 . . . . 68.19(16) ?
    C30 C29 Fe1 C34 . . . . -92.93(15) ?
    C28 C29 Fe1 C34 . . . . 148.45(12) ?
    C30 C29 Fe1 C31 . . . . 36.85(13) ?
    C28 C29 Fe1 C31 . . . . -81.77(13) ?
    C34 C35 Fe1 C29 . . . . -55.0(2) ?
    C36 C35 Fe1 C29 . . . . -173.67(16) ?
    C34 C35 Fe1 C36 . . . . 118.6(2) ?
    C34 C35 Fe1 C32 . . . . -174.18(14) ?
    C36 C35 Fe1 C32 . . . . 67.2(2) ?
    C34 C35 Fe1 C30 . . . . -92.21(17) ?
    C36 C35 Fe1 C30 . . . . 149.15(16) ?
    C34 C35 Fe1 C33 . . . . 37.56(15) ?
    C36 C35 Fe1 C33 . . . . -81.07(18) ?
    C34 C35 Fe1 C37 . . . . 80.82(16) ?
    C36 C35 Fe1 C37 . . . . -37.81(16) ?
    C36 C35 Fe1 C34 . . . . -118.6(2) ?
    C34 C35 Fe1 C31 . . . . -135.45(16) ?
    C36 C35 Fe1 C31 . . . . 105.91(18) ?
    C37 C36 Fe1 C28 . . . . 65.81(19) ?
    C35 C36 Fe1 C28 . . . . -176.23(15) ?
    C37 C36 Fe1 C35 . . . . -118.0(2) ?
    C37 C36 Fe1 C32 . . . . 106.61(15) ?
    C35 C36 Fe1 C32 . . . . -135.43(17) ?
    C37 C36 Fe1 C30 . . . . -172.70(15) ?
    C35 C36 Fe1 C30 . . . . -54.7(3) ?
    C37 C36 Fe1 C33 . . . . -37.41(14) ?
    C35 C36 Fe1 C33 . . . . 80.55(18) ?
    C35 C36 Fe1 C37 . . . . 118.0(2) ?
    C37 C36 Fe1 C34 . . . . -80.57(16) ?
    C35 C36 Fe1 C34 . . . . 37.39(16) ?
    C37 C36 Fe1 C31 . . . . 150.14(14) ?
    C35 C36 Fe1 C31 . . . . -91.90(18) ?
    C31 C32 Fe1 C28 . . . . -119.23(18) ?
    C31 C32 Fe1 C29 . . . . -80.59(14) ?
    C28 C32 Fe1 C29 . . . . 38.64(11) ?
    C31 C32 Fe1 C35 . . . . 65.5(2) ?
    C28 C32 Fe1 C35 . . . . -175.29(15) ?
    C31 C32 Fe1 C36 . . . . 105.50(17) ?
    C28 C32 Fe1 C36 . . . . -135.27(15) ?
    C31 C32 Fe1 C30 . . . . -36.80(13) ?
    C28 C32 Fe1 C30 . . . . 82.42(13) ?
    C31 C32 Fe1 C33 . . . . -175.80(16) ?
    C28 C32 Fe1 C33 . . . . -56.6(2) ?
    C31 C32 Fe1 C37 . . . . 148.64(15) ?
    C28 C32 Fe1 C37 . . . . -92.14(14) ?
    C28 C32 Fe1 C31 . . . . 119.23(18) ?
    C31 C30 Fe1 C28 . . . . 81.52(14) ?
    C29 C30 Fe1 C28 . . . . -38.62(12) ?
    C31 C30 Fe1 C29 . . . . 120.15(19) ?
    C31 C30 Fe1 C35 . . . . -93.52(17) ?
    C29 C30 Fe1 C35 . . . . 146.33(16) ?
    C31 C30 Fe1 C36 . . . . -57.9(2) ?
    C29 C30 Fe1 C36 . . . . -178.00(18) ?
    C31 C30 Fe1 C32 . . . . 36.89(13) ?
    C29 C30 Fe1 C32 . . . . -83.26(13) ?
    C31 C30 Fe1 C33 . . . . -173.38(13) ?
    C29 C30 Fe1 C33 . . . . 66.47(17) ?
    C31 C30 Fe1 C34 . . . . -136.17(14) ?
    C29 C30 Fe1 C34 . . . . 103.68(15) ?
    C29 C30 Fe1 C31 . . . . -120.15(19) ?
    C34 C33 Fe1 C28 . . . . 147.72(15) ?
    C37 C33 Fe1 C28 . . . . -92.45(16) ?
    C34 C33 Fe1 C29 . . . . 102.87(16) ?
    C37 C33 Fe1 C29 . . . . -137.29(15) ?
    C34 C33 Fe1 C35 . . . . -37.66(18) ?
    C37 C33 Fe1 C35 . . . . 82.17(19) ?
    C34 C33 Fe1 C36 . . . . -82.27(19) ?
    C37 C33 Fe1 C36 . . . . 37.56(17) ?
    C34 C33 Fe1 C32 . . . . -174.71(17) ?
    C37 C33 Fe1 C32 . . . . -54.9(2) ?
    C34 C33 Fe1 C30 . . . . 63.4(2) ?
    C37 C33 Fe1 C30 . . . . -176.78(14) ?
    C34 C33 Fe1 C37 . . . . -119.8(2) ?
    C37 C33 Fe1 C34 . . . . 119.8(2) ?
    C33 C37 Fe1 C28 . . . . 104.99(14) ?
    C36 C37 Fe1 C28 . . . . -136.05(17) ?
    C33 C37 Fe1 C29 . . . . 63.85(18) ?
    C36 C37 Fe1 C29 . . . . -177.19(16) ?
    C33 C37 Fe1 C35 . . . . -80.23(18) ?
    C36 C37 Fe1 C35 . . . . 38.72(18) ?
    C33 C37 Fe1 C36 . . . . -119.0(2) ?
    C33 C37 Fe1 C32 . . . . 149.89(14) ?
    C36 C37 Fe1 C32 . . . . -91.16(18) ?
    C36 C37 Fe1 C33 . . . . 119.0(2) ?
    C33 C37 Fe1 C34 . . . . -36.95(15) ?
    C36 C37 Fe1 C34 . . . . 82.01(19) ?
    C33 C37 Fe1 C31 . . . . -172.93(16) ?
    C36 C37 Fe1 C31 . . . . -54.0(2) ?
    C35 C34 Fe1 C28 . . . . -175.39(16) ?
    C33 C34 Fe1 C28 . . . . -56.7(2) ?
    C35 C34 Fe1 C29 . . . . 147.74(16) ?
    C33 C34 Fe1 C29 . . . . -93.57(16) ?
    C33 C34 Fe1 C35 . . . . 118.7(2) ?
    C35 C34 Fe1 C36 . . . . -38.37(18) ?
    C33 C34 Fe1 C36 . . . . 80.32(18) ?
    C35 C34 Fe1 C30 . . . . 104.12(18) ?
    C33 C34 Fe1 C30 . . . . -137.19(15) ?
    C35 C34 Fe1 C33 . . . . -118.7(2) ?
    C35 C34 Fe1 C37 . . . . -81.71(18) ?
    C33 C34 Fe1 C37 . . . . 36.98(16) ?
    C35 C34 Fe1 C31 . . . . 65.9(2) ?
    C33 C34 Fe1 C31 . . . . -175.40(14) ?
    C30 C31 Fe1 C28 . . . . -82.14(13) ?
    C32 C31 Fe1 C28 . . . . 38.28(12) ?
    C30 C31 Fe1 C29 . . . . -37.32(13) ?
    C32 C31 Fe1 C29 . . . . 83.10(13) ?
    C30 C31 Fe1 C35 . . . . 103.31(17) ?
    C32 C31 Fe1 C35 . . . . -136.27(16) ?
    C30 C31 Fe1 C36 . . . . 147.40(16) ?
    C32 C31 Fe1 C36 . . . . -92.18(17) ?
    C30 C31 Fe1 C32 . . . . -120.42(19) ?
    C32 C31 Fe1 C30 . . . . 120.42(19) ?
    C30 C31 Fe1 C37 . . . . -177.60(16) ?
    C32 C31 Fe1 C37 . . . . -57.2(2) ?
    C30 C31 Fe1 C34 . . . . 64.86(19) ?
    C32 C31 Fe1 C34 . . . . -174.72(14) ?
    C18 C19 S1 C20 . . . . -11.28(15) ?
    N3 C20 S1 C19 . . . . -17.86(15) ?
loop_
    _geom_hbond_atom_site_label_D
    _geom_hbond_atom_site_label_H
    _geom_hbond_atom_site_label_A
    _geom_hbond_site_symmetry_A
    _geom_hbond_distance_DH
    _geom_hbond_distance_HA
    _geom_hbond_distance_DA
    _geom_hbond_angle_DHA
    _geom_hbond_publ_flag
    C25 H25 O1 2_666 0.93 2.54 3.212(2) 129 yes
_iucr_refine_instructions_details
;
TITL FLURO in P-1
CELL  0.71073   8.7097  12.6456  13.5477   83.865   79.008   86.776
ZERR     2.00   0.0002   0.0003   0.0004    0.001    0.001    0.001
LATT   1
SFAC  C    H    N    O    F    FE   S
UNIT  74   56   6    2    2    2    2
MERG   2
FMAP   2
PLAN   25
L.S.   10
SIZE 0.20 0.25 0.30
WGHT    0.049500    0.486600
FVAR       0.16031
C1    1    0.226200   -0.056172    0.906884    11.00000    0.04608    0.03715 =
         0.05049    0.00126   -0.00489   -0.00213
C2    1    0.105581   -0.126772    0.949197    11.00000    0.05981    0.05143 =
         0.06492    0.00250    0.00369   -0.01102
AFIX  43
H2    2    0.058573   -0.126261    1.016819    11.00000   -1.20000
AFIX   0
C3    1    0.057885   -0.195570    0.891345    11.00000    0.06003    0.05175 =
         0.08848    0.00271   -0.00784   -0.02015
AFIX  43
H3    2   -0.023555   -0.240351    0.919452    11.00000   -1.20000
AFIX   0
C4    1    0.129628   -0.199786    0.790359    11.00000    0.07571    0.04844 =
         0.07465   -0.00364   -0.02467   -0.01711
AFIX  43
H4    2    0.097469   -0.248580    0.752454    11.00000   -1.20000
AFIX   0
C5    1    0.246966   -0.132608    0.746748    11.00000    0.06511    0.04460 =
         0.05587   -0.00578   -0.01349   -0.00979
AFIX  43
H5    2    0.294885   -0.136322    0.679652    11.00000   -1.20000
AFIX   0
C6    1    0.294939   -0.058023    0.803475    11.00000    0.04628    0.03380 =
         0.04622    0.00144   -0.01026   -0.00214
C7    1    0.440712    0.081073    0.813397    11.00000    0.03853    0.03350 =
         0.03379   -0.00071   -0.00602    0.00084
C8    1    0.375436    0.080706    0.918081    11.00000    0.04279    0.03696 =
         0.03534   -0.00064   -0.00511    0.00157
C9    1    0.442618    0.167126    0.957720    11.00000    0.04308    0.04356 =
         0.03353   -0.00357   -0.00689    0.00194
C10   1    0.418057    0.198412    1.054415    11.00000    0.06229    0.06697 =
         0.03363   -0.00777   -0.00122   -0.00573
AFIX  43
H10   2    0.349818    0.162545    1.106908    11.00000   -1.20000
AFIX   0
C11   1    0.497701    0.284446    1.070908    11.00000    0.07352    0.08396 =
         0.03916   -0.02467   -0.00604   -0.00909
AFIX  43
H11   2    0.482386    0.306931    1.135337    11.00000   -1.20000
AFIX   0
C12   1    0.599716    0.337558    0.993153    11.00000    0.06070    0.07179 =
         0.05166   -0.02335   -0.01169   -0.01410
AFIX  43
H12   2    0.652231    0.395125    1.006061    11.00000   -1.20000
AFIX   0
C13   1    0.624904    0.306316    0.896275    11.00000    0.04520    0.05808 =
         0.04206   -0.01212   -0.00822   -0.00964
AFIX  43
H13   2    0.694591    0.341733    0.844305    11.00000   -1.20000
AFIX   0
C14   1    0.544076    0.221193    0.878459    11.00000    0.03637    0.04247 =
         0.03434   -0.00636   -0.00727    0.00136
C15   1    0.545346    0.176729    0.778426    11.00000    0.03684    0.03525 =
         0.03162   -0.00466   -0.00458   -0.00274
C16   1    0.471015    0.252224    0.697104    11.00000    0.03407    0.03160 =
         0.03200   -0.00470   -0.00648   -0.00373
AFIX  13
H16   2    0.369378    0.224938    0.693370    11.00000   -1.20000
AFIX   0
C17   1    0.582687    0.241834    0.594505    11.00000    0.03836    0.03216 =
         0.03277   -0.00366   -0.00395   -0.00463
AFIX  13
H17   2    0.646207    0.305103    0.578194    11.00000   -1.20000
AFIX   0
C18   1    0.689459    0.146249    0.616925    11.00000    0.03959    0.03565 =
         0.03440   -0.00618   -0.00345   -0.00127
AFIX  13
H18   2    0.638684    0.080049    0.612824    11.00000   -1.20000
AFIX   0
C19   1    0.857425    0.142555    0.559801    11.00000    0.04398    0.05017 =
         0.04375   -0.01032   -0.00006    0.00278
AFIX  23
H19A  2    0.896854    0.213691    0.542586    11.00000   -1.20000
H19B  2    0.865092    0.108240    0.498252    11.00000   -1.20000
AFIX   0
C20   1    0.801639    0.069560    0.754189    11.00000    0.04773    0.05735 =
         0.04428   -0.00130   -0.00727    0.00946
AFIX  23
H20A  2    0.747165    0.003237    0.766959    11.00000   -1.20000
H20B  2    0.837265    0.083587    0.814980    11.00000   -1.20000
AFIX   0
C21   1    0.494180    0.234923    0.509707    11.00000    0.03876    0.03491 =
         0.03191   -0.00776   -0.00211   -0.00110
C22   1    0.398088    0.149876    0.510226    11.00000    0.05465    0.03590 =
         0.03900   -0.00305   -0.00775   -0.00697
AFIX  43
H22   2    0.394230    0.093924    0.561009    11.00000   -1.20000
AFIX   0
C23   1    0.308807    0.147638    0.436526    11.00000    0.05260    0.04249 =
         0.04882   -0.01347   -0.00846   -0.00906
AFIX  43
H23   2    0.244671    0.091098    0.437204    11.00000   -1.20000
AFIX   0
C24   1    0.317170    0.230834    0.362422    11.00000    0.04927    0.05378 =
         0.03564   -0.01476   -0.01142    0.00213
C25   1    0.409692    0.315425    0.358104    11.00000    0.05420    0.04279 =
         0.03464   -0.00180   -0.00714    0.00064
AFIX  43
H25   2    0.413092    0.370703    0.306700    11.00000   -1.20000
AFIX   0
C26   1    0.498406    0.316371    0.432709    11.00000    0.04465    0.03583 =
         0.03665   -0.00477   -0.00312   -0.00485
AFIX  43
H26   2    0.562410    0.373248    0.430924    11.00000   -1.20000
AFIX   0
C27   1    0.445974    0.367219    0.723206    11.00000    0.03509    0.03394 =
         0.03828   -0.00575   -0.01128   -0.00116
C28   1    0.300119    0.394236    0.790371    11.00000    0.03971    0.03926 =
         0.03363   -0.00686   -0.01118   -0.00009
C29   1    0.172769    0.326428    0.833072    11.00000    0.04326    0.04826 =
         0.03633    0.00055   -0.00407   -0.00009
AFIX  13
H29   2    0.172246    0.249345    0.830191    11.00000   -1.20000
AFIX   0
C30   1    0.048480    0.390894    0.880755    11.00000    0.04375    0.07212 =
         0.03491   -0.00194   -0.00016    0.00400
AFIX  13
H30   2   -0.054443    0.366242    0.915348    11.00000   -1.20000
AFIX   0
C31   1    0.096032    0.496637    0.868146    11.00000    0.05773    0.06489 =
         0.04053   -0.02102   -0.00763    0.01498
AFIX  13
H31   2    0.031351    0.558017    0.892139    11.00000   -1.20000
AFIX   0
C32   1    0.250193    0.500381    0.813106    11.00000    0.04913    0.04509 =
         0.04603   -0.01855   -0.01528    0.00461
AFIX  13
H32   2    0.312017    0.564181    0.793273    11.00000   -1.20000
AFIX   0
C33   1    0.095974    0.375275    0.600217    11.00000    0.05581    0.06954 =
         0.04181   -0.01703   -0.01550   -0.00211
AFIX  13
H33   2    0.142607    0.306262    0.581316    11.00000   -1.20000
AFIX   0
C34   1   -0.053484    0.392083    0.655209    11.00000    0.04947    0.09403 =
         0.04933   -0.00954   -0.01472   -0.01652
AFIX  13
H34   2   -0.130805    0.337650    0.680993    11.00000   -1.20000
AFIX   0
C35   1   -0.073805    0.499807    0.666519    11.00000    0.06130    0.12403 =
         0.05676   -0.02152   -0.02588    0.04051
AFIX  13
H35   2   -0.168781    0.535138    0.701267    11.00000   -1.20000
AFIX   0
C36   1    0.064985    0.550429    0.617422    11.00000    0.13340    0.05504 =
         0.05889    0.00578   -0.04885    0.00133
AFIX  13
H36   2    0.083407    0.626767    0.611766    11.00000   -1.20000
AFIX   0
C37   1    0.168993    0.472048    0.576709    11.00000    0.05950    0.08429 =
         0.03504   -0.00148   -0.01018   -0.02037
AFIX  13
H37   2    0.274963    0.483133    0.538043    11.00000   -1.20000
AFIX   0
N1    3    0.269105    0.014682    0.966299    11.00000    0.05239    0.04332 =
         0.04190    0.00015    0.00196   -0.00446
N2    3    0.405015    0.014055    0.755599    11.00000    0.04818    0.03667 =
         0.03859   -0.00299   -0.00583   -0.00564
N3    3    0.702637    0.156375    0.721103    11.00000    0.03530    0.04194 =
         0.03362   -0.00388   -0.00518    0.00178
O1    4    0.543390    0.432932    0.689106    11.00000    0.04342    0.03719 =
         0.07262   -0.01023   -0.00014   -0.00903
F1    5    0.227313    0.229589    0.290300    11.00000    0.07791    0.08314 =
         0.05413   -0.01216   -0.03339   -0.00727
FE1   6    0.109143    0.440309    0.730212    11.00000    0.03496    0.04285 =
         0.03363   -0.00640   -0.00654    0.00073
S1    7    0.965526    0.065291    0.647157    11.00000    0.04447    0.06925 =
         0.06062   -0.00458   -0.00264    0.01508
HKLF 4
REM  FLURO in P-1
REM R1 =  0.0350 for   5126 Fo > 4sig(Fo)  and  0.0425 for all   5966 data
REM    397 parameters refined using      0 restraints
END
WGHT      0.0489      0.4940
REM Highest difference peak  0.332,  deepest hole -0.337,  1-sigma level  0.045
Q1    1   0.0059  0.4491  0.7652  11.00000  0.05    0.33
Q2    1   1.0201  0.1060  0.6820  11.00000  0.05    0.32
Q3    1  -0.0186  0.5594  0.6667  11.00000  0.05    0.29
Q4    1   0.4935  0.1265  0.7962  11.00000  0.05    0.26
Q5    1   0.3898  0.1322  0.9400  11.00000  0.05    0.25
Q6    1   0.1338  0.5184  0.7222  11.00000  0.05    0.25
Q7    1   0.2543  0.3564  0.8190  11.00000  0.05    0.25
Q8    1   0.5104  0.3477  1.0240  11.00000  0.05    0.24
Q9    1   0.4670  0.2136  0.9150  11.00000  0.05    0.23
Q10   1   0.2844  0.4425  0.8007  11.00000  0.05    0.23
Q11   1   0.6414  0.1935  0.6003  11.00000  0.05    0.22
Q12   1   0.1249  0.5864  0.6227  11.00000  0.05    0.22
Q13   1   0.4667  0.3047  0.7173  11.00000  0.05    0.22
Q14   1   0.1775  0.4991  0.6979  11.00000  0.05    0.21
Q15   1   0.2235 -0.0413  0.8541  11.00000  0.05    0.21
Q16   1   0.5579  0.2746  0.8776  11.00000  0.05    0.21
Q17   1   0.3383 -0.0204  0.7822  11.00000  0.05    0.21
Q18   1   0.5284  0.2362  0.5530  11.00000  0.05    0.21
Q19   1   0.5088  0.2150  0.7389  11.00000  0.05    0.21
Q20   1   0.0602 -0.1257  0.9031  11.00000  0.05    0.20
Q21   1   0.2268  0.4383  0.6988  11.00000  0.05    0.20
Q22   1   0.7722  0.1411  0.5876  11.00000  0.05    0.20
Q23   1   0.8791  0.0671  0.6988  11.00000  0.05    0.20
Q24   1   0.0746 -0.1650  0.8319  11.00000  0.05    0.20
Q25   1   0.3609  0.3787  0.7636  11.00000  0.05    0.20
;
