# Supplementary material for: 6-Ferrocenoyl-7-(4-fluoro­phen­yl)spiro­[hexa­hydro­pyrrolo­[1,2-c][1,3]thia­zole-5,11′-indeno­[1,2-b]quinoxaline]
Source: Acta Crystallogr Sect E Struct Rep Online. 2013 Aug 17;69(Pt 9):m501. doi: 10.1107/S1600536813022617 (PMC3884446; doi:10.1107/S1600536813022617)
Supplement: Supplementary file 2 [file e-69-0m501-Isup2.hkl]

# 
# h,k,l, Fc-squared, Fo-squared, sigma(Fo-squared) and status flag 
# 
data_I
_shelx_title ' FLURO in P-1' 
_shelx_refln_list_code          4 
_shelx_F_calc_maximum      195.40 
_exptl_crystal_F_000       660.00 
_reflns_d_resolution_high  0.7972 
 
loop_ 
 _symmetry_equiv_pos_as_xyz 
 'x, y, z' 
 '-x, -y, -z' 
 
_cell_length_a     8.7097 
_cell_length_b    12.6456 
_cell_length_c    13.5477 
_cell_angle_alpha  83.865 
_cell_angle_beta   79.008 
_cell_angle_gamma  86.776 
 
_shelx_F_squared_multiplier     1.000 
 
loop_ 
 _refln_index_h 
 _refln_index_k 
 _refln_index_l 
 _refln_F_squared_calc 
 _refln_F_squared_meas 
 _refln_F_squared_sigma 
 _refln_observed_status 
   1   0   0      703.53      681.98      4.94 o 
   2   0   0     3936.32     4347.52     39.42 o 
   3   0   0      632.41      669.53      6.77 o 
   4   0   0      178.52      166.52      2.58 o 
   5   0   0     1263.59     1297.22     11.88 o 
   6   0   0      824.85      811.21      9.17 o 
   7   0   0       85.38       80.16      3.49 o 
   8   0   0        6.73        6.45      2.16 o 
   9   0   0       36.00       34.47      3.52 o 
  10   0   0       37.35       46.16      6.45 o 
 -10   1   0       28.55       29.84      4.76 o 
  -9   1   0      177.95      191.36      7.36 o 
  -8   1   0      223.19      222.33      6.69 o 
  -7   1   0        1.48        0.68      1.36 o 
  -6   1   0       32.19       30.94      1.76 o 
  -5   1   0     1194.20     1166.24     14.37 o 
  -4   1   0      412.16      385.98      5.79 o 
  -3   1   0     1861.41     1871.24     18.19 o 
  -2   1   0     4327.24     4972.55     38.47 o 
  -1   1   0     3638.85     3726.95     31.29 o 
   0   1   0       17.37       21.68      0.55 o 
   1   1   0     4697.65     4849.44     31.10 o 
   2   1   0      939.96     1036.99      8.20 o 
   3   1   0     2256.83     2198.12     19.27 o 
   4   1   0     3434.47     3277.41     28.48 o 
   5   1   0     1884.09     1815.41     18.88 o 
   6   1   0      339.00      316.33      5.52 o 
   7   1   0      221.76      212.40      4.83 o 
   8   1   0        0.11       -1.41      1.41 o 
   9   1   0       18.94       16.79      3.96 o 
  10   1   0       25.51       30.74      3.34 o 
 -10   2   0       19.78       22.58      4.53 o 
  -9   2   0       30.16       32.27      3.74 o 
  -8   2   0       40.78       41.92      2.89 o 
  -7   2   0        1.02        2.28      2.19 o 
  -6   2   0        3.75        4.05      1.29 o 
  -5   2   0      169.50      167.41      3.93 o 
  -4   2   0     1986.25     2079.54     22.95 o 
  -3   2   0      202.13      221.57      3.32 o 
  -2   2   0    15433.40    16460.37    136.05 o 
  -1   2   0     2463.54     2648.09     22.43 o 
   0   2   0      116.10      150.38      1.47 o 
   1   2   0    38182.98    36915.86    297.39 o 
   2   2   0     5579.43     5820.40     41.80 o 
   3   2   0      651.67      686.14      7.06 o 
   4   2   0      179.70      217.64      3.46 o 
   5   2   0      103.15       82.31      2.82 o 
   6   2   0     1610.01     1640.51     16.42 o 
   7   2   0        9.37        8.39      1.96 o 
   8   2   0       11.74        6.48      1.93 o 
   9   2   0       30.29       32.40      2.77 o 
  10   2   0       59.12       71.87      4.25 o 
 -10   3   0        0.94        5.77      2.99 o 
  -9   3   0      335.90      300.92     11.16 o 
  -8   3   0       51.13       42.26      4.67 o 
  -7   3   0     1160.97     1119.99     18.16 o 
  -6   3   0      238.14      247.16      5.75 o 
  -5   3   0       71.09       90.12      2.78 o 
  -4   3   0      243.50      247.98      4.96 o 
  -3   3   0     3629.57     3725.89     38.93 o 
  -2   3   0      356.58      303.49      4.67 o 
  -1   3   0     2023.12     2293.70     22.63 o 
   0   3   0     3656.27     4122.31     29.68 o 
   1   3   0      776.24      875.13      6.98 o 
   2   3   0      118.76      111.08      1.68 o 
   3   3   0     1347.75     1405.09     12.09 o 
   4   3   0      221.52      234.71      3.44 o 
   5   3   0     2934.77     2869.62     24.04 o 
   6   3   0      913.74      881.08      9.46 o 
   7   3   0      381.85      376.70      5.72 o 
   8   3   0       65.61       66.13      3.74 o 
   9   3   0       32.84       39.89      2.72 o 
  10   3   0        1.41       -0.40      2.39 o 
 -10   4   0       66.02       67.80      9.43 o 
  -9   4   0        0.82       -2.88      2.88 o 
  -8   4   0       95.72       83.86      5.78 o 
  -7   4   0       13.80       15.82      2.34 o 
  -6   4   0      145.84      143.82      5.39 o 
  -5   4   0       49.81       53.14      4.17 o 
  -4   4   0      147.88      151.96      4.19 o 
  -3   4   0      929.93      946.45     11.32 o 
  -2   4   0     1283.71     1241.44     16.00 o 
  -1   4   0     2123.72     2231.75     17.76 o 
   0   4   0       12.55       17.53      0.70 o 
   1   4   0      465.96      398.27      3.79 o 
   2   4   0     1273.65     1293.41     10.40 o 
   3   4   0      482.63      643.42      6.49 o 
   4   4   0     1592.36     1695.28     14.88 o 
   5   4   0       39.67       48.00      1.82 o 
   6   4   0       19.79       17.82      1.48 o 
   7   4   0      536.32      525.49      7.07 o 
   8   4   0       35.83       34.33      2.18 o 
   9   4   0        8.56        7.69      1.78 o 
  10   4   0       85.92       87.83      7.22 o 
 -10   5   0        0.85       -3.11      4.67 o 
  -9   5   0       25.25       23.11      4.38 o 
  -8   5   0      329.85      321.51     14.59 o 
  -7   5   0      187.95      172.52      5.72 o 
  -6   5   0     1129.31     1084.33     17.07 o 
  -5   5   0     1325.99     1326.81     19.25 o 
  -4   5   0      151.93      175.42      4.71 o 
  -3   5   0        9.53       11.42      2.51 o 
  -2   5   0     1371.04     1339.82     15.44 o 
  -1   5   0      694.31      648.13      5.89 o 
   0   5   0      205.84      222.77      2.73 o 
   1   5   0     1138.05     1188.38     11.16 o 
   2   5   0      321.69      307.43      3.73 o 
   3   5   0        2.49        7.85      0.91 o 
   4   5   0      191.47      200.34      3.35 o 
   5   5   0       51.56       51.95      1.90 o 
   6   5   0       88.71       86.00      2.57 o 
   7   5   0      827.33      805.00      9.46 o 
   8   5   0        7.79        8.47      1.54 o 
   9   5   0       23.31       28.70      2.54 o 
  10   5   0        0.77        1.27      2.46 o 
  -9   6   0       71.99       80.51     11.28 o 
  -8   6   0        1.56        5.72      3.16 o 
  -7   6   0       84.13       81.38      4.32 o 
  -6   6   0       17.14       20.42      2.45 o 
  -5   6   0       34.27       41.47      3.15 o 
  -4   6   0       86.42       71.14      3.97 o 
  -3   6   0      205.75      198.08      4.21 o 
  -2   6   0     3327.50     3382.05     36.00 o 
  -1   6   0      603.94      521.61      5.50 o 
   0   6   0      159.77      157.97      2.58 o 
   1   6   0      483.57      515.87      5.84 o 
   2   6   0      119.08       95.51      2.01 o 
   3   6   0      838.96      742.37      8.09 o 
   4   6   0        4.74       14.25      1.13 o 
   5   6   0       16.48       17.47      1.38 o 
   6   6   0        6.37        7.10      1.30 o 
   7   6   0       28.66       25.92      1.99 o 
   8   6   0       17.25       12.50      1.70 o 
   9   6   0       67.39       59.12      3.30 o 
  10   6   0        4.27        6.76      2.96 o 
  -9   7   0        0.76        3.86      3.50 o 
  -8   7   0       96.59       98.42      8.06 o 
  -7   7   0       39.21       35.79      2.89 o 
  -6   7   0       40.28       47.77      2.86 o 
  -5   7   0     1189.16     1149.87     17.73 o 
  -4   7   0     1124.86     1120.79     14.67 o 
  -3   7   0       19.20       27.70      2.02 o 
  -2   7   0       40.25       45.99      2.10 o 
  -1   7   0       45.02       56.69      2.17 o 
   0   7   0        2.68        2.09      0.69 o 
   1   7   0       13.98       15.53      1.22 o 
   2   7   0      435.16      420.89      5.01 o 
   3   7   0      329.83      282.07      4.04 o 
   4   7   0      100.76       86.45      2.54 o 
   5   7   0      280.25      285.38      4.60 o 
   6   7   0        0.15       -1.07      1.07 o 
   7   7   0      351.90      324.04      5.61 o 
   8   7   0       27.90       28.27      2.20 o 
   9   7   0       71.03       73.01      3.55 o 
  -8   8   0        0.56       -1.17      2.75 o 
  -7   8   0        0.92        1.03      1.92 o 
  -6   8   0        9.03        9.08      1.96 o 
  -5   8   0       21.09       24.12      2.24 o 
  -4   8   0      159.72      178.48      5.63 o 
  -3   8   0      203.96      190.44      5.21 o 
  -2   8   0      631.00      619.68      9.08 o 
  -1   8   0      720.04      676.03      8.15 o 
   0   8   0      726.70      670.17      7.52 o 
   1   8   0       25.64       15.66      1.22 o 
   2   8   0      238.34      238.36      4.19 o 
   3   8   0        1.06       -0.66      0.80 o 
   4   8   0      178.30      161.01      3.73 o 
   5   8   0        8.10        5.18      1.31 o 
   6   8   0        8.13        3.79      1.41 o 
   7   8   0       13.01        6.02      1.54 o 
   8   8   0       53.55       53.43      3.64 o 
   9   8   0       18.81       16.08      2.84 o 
  -8   9   0       76.67       76.77      6.31 o 
  -7   9   0       75.86       80.72      4.85 o 
  -6   9   0        0.33        0.96      2.06 o 
  -5   9   0        0.73        0.56      1.77 o 
  -4   9   0      450.78      420.09      7.78 o 
  -3   9   0      449.35      418.65      7.46 o 
  -2   9   0       14.99       19.38      1.75 o 
  -1   9   0        3.41        4.03      0.91 o 
   0   9   0       98.92       99.23      2.58 o 
   1   9   0        0.72       -0.08      0.83 o 
   2   9   0       43.55       47.26      1.81 o 
   3   9   0      539.02      516.27      6.43 o 
   4   9   0      346.02      315.86      5.44 o 
   5   9   0      192.77      182.83      4.20 o 
   6   9   0       88.18       91.36      3.26 o 
   7   9   0       77.49       77.42      3.29 o 
   8   9   0      134.81      142.23      6.09 o 
   9   9   0        1.07        0.00      4.67 o 
  -7  10   0       24.05       25.31      3.64 o 
  -6  10   0        6.73        6.51      2.55 o 
  -5  10   0       59.15       63.03      4.23 o 
  -4  10   0      191.79      179.40      6.04 o 
  -3  10   0        0.65       -0.83      1.71 o 
  -2  10   0      175.90      181.98      7.08 o 
  -1  10   0        7.18        8.67      1.39 o 
   0  10   0      593.93      576.38      7.38 o 
   1  10   0      175.14      176.77      3.66 o 
   2  10   0      163.77      166.94      3.37 o 
   3  10   0      108.08       96.51      2.78 o 
   4  10   0       53.57       61.58      3.07 o 
   5  10   0      152.80      152.85      4.00 o 
   6  10   0       13.95        7.91      1.79 o 
   7  10   0        4.77        7.23      1.82 o 
   8  10   0        2.51        5.15      2.22 o 
  -7  11   0      128.80      149.25      6.80 o 
  -6  11   0        7.43        9.31      2.84 o 
  -5  11   0       89.04       87.91      4.84 o 
  -4  11   0       44.40       47.75      5.57 o 
  -3  11   0      235.17      234.25      7.00 o 
  -2  11   0        0.33       -0.25      1.50 o 
  -1  11   0       53.99       49.48      2.88 o 
   0  11   0       75.14       72.91      2.87 o 
   1  11   0        9.85       15.39      1.56 o 
   2  11   0      695.98      720.56      8.37 o 
   3  11   0       41.64       55.94      2.28 o 
   4  11   0       61.44       58.80      2.61 o 
   5  11   0       69.66       65.67      3.26 o 
   6  11   0       95.04      103.95      6.03 o 
   7  11   0       28.20       40.57      3.11 o 
  -6  12   0        9.79       12.35      3.42 o 
  -5  12   0       30.85       28.78      3.71 o 
  -4  12   0       73.41       69.73      4.55 o 
  -3  12   0       42.25       42.06      3.77 o 
  -2  12   0      171.22      177.43      5.43 o 
  -1  12   0        9.79        6.84      2.02 o 
   0  12   0       51.36       46.24      3.01 o 
   1  12   0      599.66      620.75     10.58 o 
   2  12   0       53.25       61.87      2.70 o 
   3  12   0       20.22       30.90      2.00 o 
   4  12   0        1.58        1.00      1.37 o 
   5  12   0       26.79       24.46      2.21 o 
   6  12   0       23.40       29.33      2.45 o 
   7  12   0       97.75      115.41      4.65 o 
  -5  13   0       60.64       64.13     10.70 o 
  -4  13   0        0.18        2.10      2.60 o 
  -3  13   0        1.09       -1.72      1.97 o 
  -2  13   0       25.54       24.24      2.83 o 
  -1  13   0        9.94        9.77      2.13 o 
   0  13   0      261.42      264.50     10.50 o 
   1  13   0      260.57      257.65      6.68 o 
   2  13   0       32.37       36.17      2.64 o 
   3  13   0      181.30      197.46      4.76 o 
   4  13   0       11.87       14.17      2.19 o 
   5  13   0       13.59       15.76      2.78 o 
   6  13   0        0.37       -0.28      2.18 o 
  -4  14   0        0.29        4.50      3.65 o 
  -3  14   0       83.46       77.16      5.28 o 
  -2  14   0        5.12        6.40      2.30 o 
  -1  14   0      272.51      312.45      7.66 o 
   0  14   0      128.73      143.95      5.32 o 
   1  14   0       61.67       50.03      3.52 o 
   2  14   0       72.61       77.83      4.10 o 
   3  14   0       24.46       29.19      3.12 o 
   4  14   0       28.64       35.05      4.13 o 
   5  14   0       26.81       32.59      3.38 o 
  -2  15   0      128.85      123.40      6.96 o 
  -1  15   0       34.45       22.13      3.64 o 
   0  15   0       12.42       15.11      3.41 o 
   1  15   0       14.68       13.23      2.71 o 
   2  15   0        1.04        1.91      2.24 o 
   3  15   0       31.09       33.18      3.73 o 
  -3 -15   1        0.02        1.06      2.61 o 
  -2 -15   1       65.36       68.76      4.24 o 
  -1 -15   1        1.46       -1.56      2.10 o 
   0 -15   1        9.83       11.77      2.71 o 
   1 -15   1       35.08       30.24      3.37 o 
   2 -15   1       19.07       18.61      3.08 o 
  -4 -14   1       71.76       73.97      5.13 o 
  -3 -14   1       20.21       17.58      2.64 o 
  -2 -14   1        0.46        2.49      1.82 o 
  -1 -14   1       48.82       55.17      3.70 o 
   0 -14   1      230.67      241.34      6.77 o 
   1 -14   1        0.43       -1.00      2.06 o 
   2 -14   1        0.79       -0.19      2.36 o 
   3 -14   1        7.16        8.49      2.63 o 
   4 -14   1       14.60       11.95      3.79 o 
  -6 -13   1        0.07       -1.33      2.01 o 
  -5 -13   1       22.50       24.75      2.71 o 
  -4 -13   1        5.73        3.35      1.74 o 
  -3 -13   1       23.20       31.08      2.89 o 
  -2 -13   1       66.86       78.73      3.57 o 
  -1 -13   1      108.38      115.71      4.65 o 
   0 -13   1       74.34       62.65      3.68 o 
   1 -13   1       53.53       64.22      3.68 o 
   2 -13   1        0.04        1.38      1.84 o 
   3 -13   1        1.35       -0.62      1.96 o 
   4 -13   1      142.77      160.97      8.50 o 
   5 -13   1        0.99        1.68      2.77 o 
  -7 -12   1        0.96       -1.95      4.28 o 
  -6 -12   1       17.30       22.45      2.51 o 
  -5 -12   1       74.94       82.70      3.54 o 
  -4 -12   1      116.91      122.97      3.72 o 
  -3 -12   1      200.21      208.98      4.57 o 
  -2 -12   1       68.47       68.60      2.56 o 
  -1 -12   1       33.04       31.24      2.69 o 
   0 -12   1       97.62      102.79      6.12 o 
   1 -12   1       13.22        9.69      2.06 o 
   2 -12   1      222.07      216.72      9.49 o 
   3 -12   1       21.20       20.48      2.99 o 
   4 -12   1       21.75       18.50      3.15 o 
   5 -12   1       60.32       57.34      4.46 o 
   6 -12   1       31.39       40.77      4.33 o 
  -7 -11   1       58.01       72.29      3.79 o 
  -6 -11   1       21.43       22.71      2.25 o 
  -5 -11   1       63.12       61.43      2.92 o 
  -4 -11   1       24.47       28.71      2.14 o 
  -3 -11   1      326.24      321.13      5.60 o 
  -2 -11   1      238.64      230.05      4.71 o 
  -1 -11   1      123.58      125.23      4.38 o 
   0 -11   1      923.79      926.08     11.83 o 
   1 -11   1       11.08       14.86      1.76 o 
   2 -11   1      169.71      167.66      5.16 o 
   3 -11   1        3.82        3.55      2.14 o 
   4 -11   1        0.78        0.11      1.94 o 
   5 -11   1       43.48       48.06      4.10 o 
   6 -11   1       11.72       10.26      3.05 o 
   7 -11   1        8.02        7.64      3.82 o 
  -8 -10   1      166.59      188.29      6.78 o 
  -7 -10   1       32.34       40.56      2.99 o 
  -6 -10   1        3.84        5.61      1.67 o 
  -5 -10   1        4.46        6.03      1.58 o 
  -4 -10   1       66.94       72.78      4.58 o 
  -3 -10   1      822.62      841.24     10.02 o 
  -2 -10   1      104.21      113.09      3.13 o 
  -1 -10   1       16.34       12.45      1.47 o 
   0 -10   1      769.27      776.20      9.05 o 
   1 -10   1       30.92       36.30      2.15 o 
   2 -10   1        4.37        3.99      1.99 o 
   3 -10   1       82.89       79.74      3.39 o 
   4 -10   1       95.09       90.71      4.52 o 
   5 -10   1       10.73       17.01      2.90 o 
   6 -10   1       27.88       27.54      3.42 o 
   7 -10   1       58.56       74.77      6.15 o 
   8 -10   1        8.74        7.72      3.98 o 
  -8  -9   1        0.66        4.29      1.93 o 
  -7  -9   1       84.08       79.02      4.21 o 
  -6  -9   1        2.00        3.00      1.48 o 
  -5  -9   1      169.31      160.87      4.04 o 
  -4  -9   1      232.60      236.07      4.62 o 
  -3  -9   1       13.29       11.01      1.37 o 
  -2  -9   1     1072.09     1044.85     11.41 o 
  -1  -9   1       94.07       95.36      2.67 o 
   0  -9   1        1.52        0.95      0.99 o 
   1  -9   1      537.34      530.32      6.56 o 
   2  -9   1      589.85      584.43      9.31 o 
   3  -9   1      627.72      635.59      9.92 o 
   4  -9   1      103.52       95.99      3.64 o 
   5  -9   1        0.49        1.09      1.50 o 
   6  -9   1        6.31        6.75      2.25 o 
   7  -9   1       48.11       51.58      6.23 o 
   8  -9   1        0.40        3.77      5.84 o 
  -9  -8   1       10.06       10.60      2.71 o 
  -8  -8   1        3.70        1.34      1.65 o 
  -7  -8   1      302.78      312.24      6.06 o 
  -6  -8   1        7.03        9.24      1.61 o 
  -5  -8   1      513.38      489.33      7.09 o 
  -4  -8   1      279.46      276.78      4.83 o 
  -3  -8   1        1.20        0.47      0.94 o 
  -2  -8   1     1212.11     1203.19     12.41 o 
  -1  -8   1      365.40      354.03      5.00 o 
   0  -8   1      227.14      223.80      4.18 o 
   1  -8   1      260.20      243.81      4.05 o 
   2  -8   1      135.51      123.63      6.03 o 
   3  -8   1      202.09      199.55      4.69 o 
   4  -8   1       82.74       79.12      3.17 o 
   5  -8   1      458.91      433.12      9.77 o 
   6  -8   1       22.45       19.56      2.37 o 
   7  -8   1      255.32      248.73      6.55 o 
   8  -8   1      110.29      119.06      9.73 o 
   9  -8   1       73.13       72.35      6.59 o 
  -9  -7   1       53.25       51.71      3.91 o 
  -8  -7   1       22.20       19.21      2.21 o 
  -7  -7   1       16.58       18.04      1.85 o 
  -6  -7   1       57.47       57.91      2.63 o 
  -5  -7   1        1.90        0.63      1.16 o 
  -4  -7   1      125.32      106.64      2.85 o 
  -3  -7   1        3.95        2.35      0.89 o 
  -2  -7   1      246.45      230.28      3.78 o 
  -1  -7   1       40.63       24.00      1.86 o 
   0  -7   1      401.08      407.28      5.16 o 
   1  -7   1        8.44        3.40      1.33 o 
   2  -7   1     2849.99     2927.72     32.97 o 
   3  -7   1      439.16      408.75      6.88 o 
   4  -7   1      990.97      960.27     13.12 o 
   5  -7   1       53.87       52.91      3.20 o 
   6  -7   1       25.21       26.80      2.38 o 
   7  -7   1       57.11       60.82      3.48 o 
   8  -7   1       75.15       67.57      6.45 o 
   9  -7   1       16.94       17.56      7.20 o 
  -9  -6   1       24.35       23.35      2.46 o 
  -8  -6   1       29.81       25.56      2.15 o 
  -7  -6   1        0.42        2.76      1.33 o 
  -6  -6   1     1074.55     1032.71     11.07 o 
  -5  -6   1      587.07      593.63      7.16 o 
  -4  -6   1       22.94       13.38      1.34 o 
  -3  -6   1      175.60      215.94      3.67 o 
  -2  -6   1       12.85       19.29      1.39 o 
  -1  -6   1      524.87      561.31      6.39 o 
   0  -6   1      715.42      740.56      7.78 o 
   1  -6   1      305.86      318.06      3.85 o 
   2  -6   1       97.19      102.00      3.33 o 
   3  -6   1      363.57      340.62      5.92 o 
   4  -6   1      800.59      804.63     11.18 o 
   5  -6   1       24.37       25.87      2.07 o 
   6  -6   1      394.53      403.71      9.72 o 
   7  -6   1       68.05       73.08      4.09 o 
   8  -6   1      489.68      488.32     14.17 o 
   9  -6   1      146.21      146.52      8.25 o 
 -10  -5   1       67.55       83.65      5.32 o 
  -9  -5   1       32.64       33.03      2.75 o 
  -8  -5   1      598.56      564.38      7.98 o 
  -7  -5   1      320.71      314.16      6.76 o 
  -6  -5   1        1.65        3.01      1.10 o 
  -5  -5   1      107.95       98.63      2.55 o 
  -4  -5   1       54.80       50.57      1.75 o 
  -3  -5   1      427.22      456.29      5.65 o 
  -2  -5   1     1074.49     1100.47     10.66 o 
  -1  -5   1      134.78      101.87      2.05 o 
   0  -5   1      679.85      685.09      7.00 o 
   1  -5   1      159.58      154.71      2.18 o 
   2  -5   1     1185.27     1227.41     14.43 o 
   3  -5   1     5094.90     5242.18     54.63 o 
   4  -5   1     2874.16     2964.52     35.48 o 
   5  -5   1       98.98      104.54      2.88 o 
   6  -5   1      731.05      694.01     14.83 o 
   7  -5   1        0.02        1.75      2.92 o 
   8  -5   1       22.20       16.79      3.98 o 
   9  -5   1      130.43      119.48      7.56 o 
  10  -5   1        8.27        6.12      3.22 o 
 -10  -4   1       80.54       83.75      6.49 o 
  -9  -4   1       42.77       47.26      3.17 o 
  -8  -4   1        6.85        6.06      1.47 o 
  -7  -4   1       20.62       17.59      1.74 o 
  -6  -4   1      190.80      164.80      4.32 o 
  -5  -4   1     1405.00     1226.51     11.85 o 
  -4  -4   1      849.57      723.91      7.55 o 
  -3  -4   1      423.00      368.61      4.75 o 
  -2  -4   1      805.24      903.18      9.66 o 
  -1  -4   1      189.25      196.76      2.74 o 
   0  -4   1      818.34      911.47     10.29 o 
   1  -4   1      264.35      301.36      4.03 o 
   2  -4   1      213.17      162.63      3.21 o 
   3  -4   1      274.67      274.21      4.93 o 
   4  -4   1       16.86       33.39      2.75 o 
   5  -4   1     3201.88     3246.31     40.76 o 
   6  -4   1      183.28      167.17      4.09 o 
   7  -4   1      243.95      233.22      8.53 o 
   8  -4   1      162.30      177.01      8.11 o 
   9  -4   1      351.15      337.59     11.82 o 
  10  -4   1       45.21       45.68      4.48 o 
 -10  -3   1       10.29        2.90      2.88 o 
  -9  -3   1      237.58      246.15      6.15 o 
  -8  -3   1       24.01       19.41      1.98 o 
  -7  -3   1      768.99      760.61      9.04 o 
  -6  -3   1      359.37      353.79      5.19 o 
  -5  -3   1        1.20        3.42      0.94 o 
  -4  -3   1      218.16      225.57      3.39 o 
  -3  -3   1      505.14      475.39      5.55 o 
  -2  -3   1      247.88      229.31      2.82 o 
  -1  -3   1     4712.77     4813.57     37.12 o 
   0  -3   1     6545.06     6452.40     46.11 o 
   1  -3   1     2070.05     1937.55     16.83 o 
   2  -3   1    14742.34    15197.78    126.76 o 
   3  -3   1      310.96      285.52      4.66 o 
   4  -3   1      224.71      239.33      4.22 o 
   5  -3   1      957.66      956.47     12.21 o 
   6  -3   1      222.83      207.31      4.50 o 
   7  -3   1     1001.34      950.08     15.57 o 
   8  -3   1       44.36       47.95      5.64 o 
   9  -3   1      129.11      122.96      5.91 o 
  10  -3   1       35.38       37.20      5.26 o 
 -10  -2   1        0.22        1.56      2.70 o 
  -9  -2   1      117.23      111.85      3.88 o 
  -8  -2   1      136.71      132.34      3.82 o 
  -7  -2   1      565.78      552.15      7.76 o 
  -6  -2   1        8.78        8.98      1.41 o 
  -5  -2   1      626.42      668.48      7.32 o 
  -4  -2   1       19.93        9.35      0.85 o 
  -3  -2   1     1557.12     1484.60     12.66 o 
  -2  -2   1      238.11      237.80      2.61 o 
  -1  -2   1     4655.06     4834.36     37.10 o 
   0  -2   1     2629.23     2811.74     20.53 o 
   1  -2   1     9115.79     9523.35     73.56 o 
   2  -2   1     9811.12    10766.75     97.59 o 
   3  -2   1      164.04      183.53      3.76 o 
   4  -2   1      240.80      197.41      3.73 o 
   5  -2   1     2081.29     1989.96     26.11 o 
   6  -2   1     1296.74     1266.42     15.77 o 
   7  -2   1      878.54      837.18     21.87 o 
   8  -2   1       84.79       74.28      3.60 o 
   9  -2   1        5.74        3.47      2.54 o 
  10  -2   1      219.72      250.53     13.81 o 
 -10  -1   1       19.86       27.11      3.25 o 
  -9  -1   1        0.09       -1.23      1.55 o 
  -8  -1   1       23.96       23.21      2.10 o 
  -7  -1   1      363.49      342.58      5.51 o 
  -6  -1   1      613.56      593.25      9.05 o 
  -5  -1   1       60.17       55.92      2.01 o 
  -4  -1   1     1943.46     1939.50     17.73 o 
  -3  -1   1        2.92        7.49      0.74 o 
  -2  -1   1      622.64      677.69      7.13 o 
  -1  -1   1     5503.70     5554.02     39.56 o 
   0  -1   1     1270.76     1390.51     14.39 o 
   1  -1   1     2830.27     2798.78     23.60 o 
   2  -1   1    12430.86    13187.13    121.38 o 
   3  -1   1     1255.75     1230.07     11.32 o 
   4  -1   1      578.52      624.88      8.27 o 
   5  -1   1      134.32      148.61      3.35 o 
   6  -1   1        2.80        2.58      1.10 o 
   7  -1   1        1.04       -1.14      1.40 o 
   8  -1   1      382.66      391.97      9.16 o 
   9  -1   1        0.13       -0.20      2.04 o 
  10  -1   1        9.39        9.09      3.71 o 
 -10   0   1       17.22       17.66      2.80 o 
  -9   0   1       15.73       10.30      2.32 o 
  -8   0   1      170.65      154.63      4.90 o 
  -7   0   1      922.97      905.87     10.55 o 
  -6   0   1      186.26      171.08      3.49 o 
  -5   0   1      739.79      751.27      9.05 o 
  -4   0   1       50.17       39.11      1.45 o 
  -3   0   1      896.82      853.13      8.03 o 
  -2   0   1     6198.51     6647.77     47.37 o 
  -1   0   1     4050.88     4316.10     27.63 o 
   0   0   1      410.85      405.87      8.95 o 
   1   0   1      361.08      416.35      4.35 o 
   2   0   1     2859.00     3040.79     23.96 o 
   3   0   1     1289.61     1283.78     11.77 o 
   4   0   1       81.36       80.35      1.75 o 
   5   0   1       12.65        8.78      1.19 o 
   6   0   1     1967.79     2001.25     30.81 o 
   7   0   1     1179.94     1160.52     18.08 o 
   8   0   1      108.48      111.44      4.90 o 
   9   0   1        0.14       -0.06      2.16 o 
  10   0   1       15.59       14.70      3.36 o 
 -10   1   1       65.12       77.04      5.22 o 
  -9   1   1       69.63       69.81      4.46 o 
  -8   1   1        5.26        4.78      2.09 o 
  -7   1   1       95.26       80.59      2.87 o 
  -6   1   1      417.70      427.45      5.91 o 
  -5   1   1      328.85      314.68      4.56 o 
  -4   1   1      150.61      176.95      2.95 o 
  -3   1   1      404.27      452.84      5.05 o 
  -2   1   1    15353.31    15510.15    110.66 o 
  -1   1   1       77.33       89.71      1.24 o 
   0   1   1    10177.97     9943.51    294.01 o 
   1   1   1     2882.91     2979.84     18.53 o 
   2   1   1     1592.32     1668.21     12.62 o 
   3   1   1     2557.34     2520.44     21.83 o 
   4   1   1     1920.39     1811.66     16.64 o 
   5   1   1      161.32      154.55      3.48 o 
   6   1   1        8.08        7.56      1.04 o 
   7   1   1       16.85       17.55      2.13 o 
   8   1   1       67.58       64.96      4.04 o 
   9   1   1       45.86       42.73      3.88 o 
  10   1   1      108.46      119.78      6.13 o 
 -10   2   1        2.44        6.23      2.77 o 
  -9   2   1        1.16        0.33      2.88 o 
  -8   2   1       89.75       87.72      3.82 o 
  -7   2   1      501.41      474.01     12.58 o 
  -6   2   1      950.49      944.51     12.67 o 
  -5   2   1      256.19      238.10      4.68 o 
  -4   2   1      379.77      351.18      6.63 o 
  -3   2   1      830.58      915.18     10.89 o 
  -2   2   1      390.72      389.94      4.66 o 
  -1   2   1    19007.84    19701.73    188.94 o 
   0   2   1     2206.76     2263.40     17.29 o 
   1   2   1      264.14      225.35      2.01 o 
   2   2   1      557.72      577.54      4.92 o 
   3   2   1      182.69      165.59      2.32 o 
   4   2   1     2053.54     2135.63     17.85 o 
   5   2   1      474.61      487.20      6.27 o 
   6   2   1       23.39       21.51      1.77 o 
   7   2   1      413.66      401.40      6.91 o 
   8   2   1      130.88      121.14      6.35 o 
   9   2   1      288.46      292.95      8.58 o 
  10   2   1       22.09       20.88      3.05 o 
 -10   3   1       58.02       60.84      5.91 o 
  -9   3   1      252.47      273.49      8.44 o 
  -8   3   1        6.08        6.99      2.88 o 
  -7   3   1        5.21        2.74      1.48 o 
  -6   3   1      146.43      136.69      4.19 o 
  -5   3   1       63.58       64.80      2.44 o 
  -4   3   1        2.63        2.53      0.86 o 
  -3   3   1      900.11      979.81     11.77 o 
  -2   3   1      265.21      264.46      3.57 o 
  -1   3   1     1481.64     1499.69     12.98 o 
   0   3   1    21391.50    21846.72    157.11 o 
   1   3   1     1612.59     1701.50     12.70 o 
   2   3   1     3838.62     3960.94     28.84 o 
   3   3   1      485.09      407.19      4.86 o 
   4   3   1     2288.22     2249.43     20.37 o 
   5   3   1      468.07      427.47      5.84 o 
   6   3   1      288.97      291.38      4.91 o 
   7   3   1       70.02       68.75      2.70 o 
   8   3   1       10.91       12.83      2.29 o 
   9   3   1       99.59      101.89      5.79 o 
  10   3   1       42.07       38.61      3.53 o 
 -10   4   1       58.24       58.55      8.48 o 
  -9   4   1       57.99       59.31      4.48 o 
  -8   4   1       26.06       20.24      3.58 o 
  -7   4   1       27.50       23.40      2.67 o 
  -6   4   1      291.28      276.76      6.87 o 
  -5   4   1     1676.00     1671.77     28.62 o 
  -4   4   1      699.75      589.65      9.81 o 
  -3   4   1      734.15      806.00     55.42 o 
  -2   4   1       47.03       62.24      1.38 o 
  -1   4   1      462.29      549.02      4.93 o 
   0   4   1      120.01      145.44      3.09 o 
   1   4   1      584.38      689.64      5.77 o 
   2   4   1     1723.97     1768.40     13.63 o 
   3   4   1     1532.02     1582.13     12.70 o 
   4   4   1      123.07       80.33      2.14 o 
   5   4   1      918.60      974.40     10.58 o 
   6   4   1        8.35       10.55      1.35 o 
   7   4   1       68.13       61.62      2.44 o 
   8   4   1        8.20        8.72      1.51 o 
   9   4   1      180.88      182.01      4.85 o 
  10   4   1       91.29       97.80      8.13 o 
  -9   5   1       47.63       60.22      7.20 o 
  -8   5   1       59.92       54.25     13.62 o 
  -7   5   1        9.48        8.95      2.22 o 
  -6   5   1       16.15       14.04      2.22 o 
  -5   5   1      140.68      137.09      4.48 o 
  -4   5   1      313.06      323.92      6.66 o 
  -3   5   1      191.96      212.16      3.36 o 
  -2   5   1      252.66      264.99      3.31 o 
  -1   5   1      230.27      203.17      2.37 o 
   0   5   1     1783.18     1726.57     14.08 o 
   1   5   1      592.60      504.34      4.63 o 
   2   5   1     5266.05     5259.63     38.29 o 
   3   5   1      326.97      388.50      4.24 o 
   4   5   1        1.23        0.58      0.62 o 
   5   5   1      492.77      506.87      6.18 o 
   6   5   1      315.51      312.12      4.88 o 
   7   5   1       33.67       27.23      1.96 o 
   8   5   1       22.91       17.74      1.84 o 
   9   5   1       15.69       16.82      2.11 o 
  10   5   1        7.95        5.26      2.74 o 
  -9   6   1       82.47       84.44      9.73 o 
  -8   6   1       72.20       75.61      5.78 o 
  -7   6   1      106.11      105.16      4.71 o 
  -6   6   1      248.44      254.02      6.80 o 
  -5   6   1      115.43      107.32      4.19 o 
  -4   6   1     2177.24     2142.21     21.47 o 
  -3   6   1     1192.26     1135.90     10.82 o 
  -2   6   1      715.81      674.92     10.59 o 
  -1   6   1       18.09       28.06      1.31 o 
   0   6   1       81.94      106.45      1.83 o 
   1   6   1      567.62      625.06      6.62 o 
   2   6   1     1648.30     1845.68     15.63 o 
   3   6   1      135.65      158.98      2.56 o 
   4   6   1      120.52      122.56      2.62 o 
   5   6   1      914.53      881.81      9.34 o 
   6   6   1       86.49       88.52      2.68 o 
   7   6   1       96.00       92.34      2.97 o 
   8   6   1       48.63       43.91      2.48 o 
   9   6   1        7.16        7.28      1.86 o 
  10   6   1       52.63       58.08      6.67 o 
  -9   7   1        2.33       -1.56      5.06 o 
  -8   7   1       11.12        9.34      5.06 o 
  -7   7   1       66.01       62.56      3.49 o 
  -6   7   1      109.28      102.75      3.88 o 
  -5   7   1        1.90        3.78      1.77 o 
  -4   7   1       26.03       23.65      1.91 o 
  -3   7   1      656.64      690.34      9.67 o 
  -2   7   1      878.85      875.96      9.68 o 
  -1   7   1      104.95      112.01      2.09 o 
   0   7   1       27.14       56.27      2.61 o 
   1   7   1     1090.10      999.97     10.02 o 
   2   7   1      484.50      404.98      4.82 o 
   3   7   1      173.53      154.60      2.85 o 
   4   7   1       58.74       49.47      1.81 o 
   5   7   1       45.60       42.66      1.88 o 
   6   7   1      231.69      204.76      4.02 o 
   7   7   1      301.27      295.77      5.26 o 
   8   7   1       68.89       56.40      2.72 o 
   9   7   1        4.20        5.60      1.80 o 
  -8   8   1       38.23       53.42      7.20 o 
  -7   8   1       69.30       82.31      6.83 o 
  -6   8   1      320.66      322.12      8.97 o 
  -5   8   1      528.39      546.63      9.30 o 
  -4   8   1      495.48      459.21      7.86 o 
  -3   8   1      241.38      222.39      4.77 o 
  -2   8   1      858.99      828.49      9.48 o 
  -1   8   1      984.61      964.44     10.73 o 
   0   8   1        0.29        0.50      0.69 o 
   1   8   1        2.50        6.18      0.92 o 
   2   8   1     1250.26     1261.79     11.68 o 
   3   8   1       85.06      107.06      2.51 o 
   4   8   1       49.05       46.08      1.90 o 
   5   8   1       17.87       20.01      1.55 o 
   6   8   1      188.64      196.30      4.05 o 
   7   8   1       73.01       78.87      2.93 o 
   8   8   1       17.61       17.44      1.95 o 
   9   8   1        8.35        7.40      2.12 o 
  -8   9   1        1.85        0.78      3.17 o 
  -7   9   1       45.23       48.03      4.03 o 
  -6   9   1        1.56        0.78      2.02 o 
  -5   9   1       34.99       38.27      3.26 o 
  -4   9   1      184.40      184.54      5.94 o 
  -3   9   1      327.09      323.28      6.19 o 
  -2   9   1      470.57      454.49      8.03 o 
  -1   9   1       79.22       76.84      2.14 o 
   0   9   1       86.21       80.60      2.18 o 
   1   9   1       67.70       68.92      2.17 o 
   2   9   1      575.77      529.12      6.68 o 
   3   9   1     1086.04     1025.36     10.37 o 
   4   9   1        0.87        0.14      0.97 o 
   5   9   1       22.68       25.05      1.94 o 
   6   9   1        4.19        3.61      1.45 o 
   7   9   1        5.20        2.16      1.35 o 
   8   9   1       34.75       34.34      2.69 o 
   9   9   1       32.98       32.86      3.56 o 
  -7  10   1       45.84       48.66      4.33 o 
  -6  10   1      106.46      122.70      5.81 o 
  -5  10   1      275.99      280.21      7.94 o 
  -4  10   1      362.70      360.99      9.29 o 
  -3  10   1        5.20        6.08      2.69 o 
  -2  10   1      427.31      429.11     11.81 o 
  -1  10   1        0.93        1.26      1.36 o 
   0  10   1      338.37      334.28      5.51 o 
   1  10   1       14.00       13.16      1.34 o 
   2  10   1      161.69      152.20      3.11 o 
   3  10   1        5.59        4.69      1.19 o 
   4  10   1      116.44      111.96      3.57 o 
   5  10   1       43.08       43.61      2.37 o 
   6  10   1       16.74       19.90      2.12 o 
   7  10   1      110.14      116.26      3.90 o 
   8  10   1       96.14      114.22      5.08 o 
  -7  11   1        6.92        7.47      3.98 o 
  -6  11   1       40.17       41.30      4.04 o 
  -5  11   1       14.10       12.18      2.84 o 
  -4  11   1       37.66       34.91      3.48 o 
  -3  11   1      153.22      137.03      5.38 o 
  -2  11   1      100.71       97.84      3.85 o 
  -1  11   1      618.95      659.73     10.54 o 
   0  11   1      211.11      197.87      5.17 o 
   1  11   1      128.02      147.51      3.92 o 
   2  11   1        7.68        8.00      1.78 o 
   3  11   1     1330.00     1272.09     12.82 o 
   4  11   1       54.68       56.37      2.36 o 
   5  11   1       28.35       33.48      2.24 o 
   6  11   1        4.61        4.62      2.15 o 
   7  11   1        0.07        0.46      1.66 o 
   8  11   1       17.68       26.56      3.32 o 
  -6  12   1      124.59      128.40      8.11 o 
  -5  12   1       26.36       37.72      5.08 o 
  -4  12   1      102.58      109.94      5.32 o 
  -3  12   1      136.86      130.13      6.46 o 
  -2  12   1       33.23       37.82      2.91 o 
  -1  12   1       40.84       52.27      3.07 o 
   0  12   1       87.65       90.25      3.88 o 
   1  12   1       82.20       78.70      3.60 o 
   2  12   1        0.30       -0.07      1.33 o 
   3  12   1       38.46       35.32      2.27 o 
   4  12   1       51.33       52.21      2.66 o 
   5  12   1       46.28       48.52      2.68 o 
   6  12   1       16.12       24.57      2.29 o 
   7  12   1       19.48       24.82      2.75 o 
  -5  13   1       56.20       49.20      5.91 o 
  -4  13   1       78.21       71.87      6.46 o 
  -3  13   1        0.38        0.25      2.45 o 
  -2  13   1       23.71       23.67      2.85 o 
  -1  13   1        2.75        0.28      1.72 o 
   0  13   1      156.32      176.83      5.32 o 
   1  13   1      476.76      484.00      9.22 o 
   2  13   1      145.75      151.53      5.09 o 
   3  13   1       30.61       31.42      2.63 o 
   4  13   1        4.33        1.82      1.66 o 
   5  13   1       49.01       48.07      3.11 o 
   6  13   1        5.40        8.85      2.43 o 
  -4  14   1        9.06        3.69      3.98 o 
  -3  14   1      146.23      152.66      6.90 o 
  -2  14   1        1.72        1.63      2.35 o 
  -1  14   1       13.77       17.47      3.84 o 
   0  14   1      203.98      206.77     10.33 o 
   1  14   1       23.78       21.09      2.63 o 
   2  14   1       26.06       31.33      3.02 o 
   3  14   1        2.27        0.21      2.04 o 
   4  14   1       25.87       20.58      3.93 o 
   5  14   1       44.96       57.67      5.81 o 
  -2  15   1       34.92       38.77      4.32 o 
  -1  15   1       20.98       20.15      3.54 o 
   0  15   1       14.64       11.83      3.19 o 
   1  15   1       52.69       50.34      4.56 o 
   2  15   1       84.47       93.34      5.47 o 
   3  15   1        1.00       -0.29      2.21 o 
  -2 -15   2       23.08       23.87      3.73 o 
  -1 -15   2       16.13       13.67      3.57 o 
   0 -15   2        0.68        3.72      2.48 o 
   1 -15   2      109.02      127.30      5.48 o 
   2 -15   2       43.27       39.67      4.16 o 
  -4 -14   2       15.31       12.30      3.27 o 
  -3 -14   2       62.87       59.89      3.78 o 
  -2 -14   2       14.45       16.98      2.53 o 
  -1 -14   2        0.59        0.57      2.07 o 
   0 -14   2      147.42      160.13      8.99 o 
   1 -14   2        5.98        8.37      4.38 o 
   2 -14   2       59.26       60.23      4.06 o 
   3 -14   2       37.09       35.22      3.58 o 
   4 -14   2        0.85        1.33      2.56 o 
  -5 -13   2        1.44       -1.17      1.76 o 
  -4 -13   2       18.92       17.37      2.18 o 
  -3 -13   2       74.00       81.99      4.25 o 
  -2 -13   2        1.88        1.99      1.78 o 
  -1 -13   2      127.23      123.76      4.74 o 
   0 -13   2       73.25       87.34      6.52 o 
   1 -13   2        1.26        1.71      1.90 o 
   2 -13   2       41.67       42.23      3.46 o 
   3 -13   2       16.44       12.18      2.60 o 
   4 -13   2        5.00        5.63      3.72 o 
   5 -13   2        4.71        0.62      2.68 o 
  -6 -12   2        9.79        6.23      2.10 o 
  -5 -12   2       45.98       49.34      3.51 o 
  -4 -12   2       10.88       11.21      1.81 o 
  -3 -12   2        1.42        1.70      1.37 o 
  -2 -12   2      186.78      210.44      4.99 o 
  -1 -12   2       30.49       36.58      2.68 o 
   0 -12   2        6.78        8.16      1.77 o 
   1 -12   2       53.80       61.20      5.56 o 
   2 -12   2       62.25       65.21      3.67 o 
   3 -12   2       47.24       48.37      4.06 o 
   4 -12   2      188.83      196.13      9.17 o 
   5 -12   2        0.17       -0.49      2.54 o 
   6 -12   2        0.08       -2.37      2.37 o 
  -7 -11   2       23.01       20.48      2.60 o 
  -6 -11   2        4.79        4.29      1.89 o 
  -5 -11   2       95.30       91.37      3.41 o 
  -4 -11   2       45.71       43.39      2.50 o 
  -3 -11   2        0.47       -1.18      1.18 o 
  -2 -11   2      706.79      735.74     10.12 o 
  -1 -11   2      161.46      149.07      3.71 o 
   0 -11   2      427.78      423.63      7.19 o 
   1 -11   2       75.27       67.94      2.98 o 
   2 -11   2       39.27       36.38      3.29 o 
   3 -11   2       87.97       97.51      5.08 o 
   4 -11   2        5.63        2.98      2.78 o 
   5 -11   2        2.08       -0.78      2.31 o 
   6 -11   2        6.54        8.68      2.97 o 
   7 -11   2      102.34      141.27      8.36 o 
  -8 -10   2       20.92       20.07      3.17 o 
  -7 -10   2        1.33        0.05      1.69 o 
  -6 -10   2       39.40       40.99      2.61 o 
  -5 -10   2      420.03      373.74      7.14 o 
  -4 -10   2       90.27       91.81      3.15 o 
  -3 -10   2        2.10        3.20      1.34 o 
  -2 -10   2        8.03        5.16      1.66 o 
  -1 -10   2      385.03      378.75      5.82 o 
   0 -10   2        5.08        4.05      1.19 o 
   1 -10   2       86.66       84.28      4.07 o 
   2 -10   2        4.45        2.55      1.48 o 
   3 -10   2      154.92      148.82      4.54 o 
   4 -10   2       86.90       87.35      3.80 o 
   5 -10   2       43.24       47.79      6.13 o 
   6 -10   2       40.64       33.44      3.65 o 
   7 -10   2        0.90        1.43      3.27 o 
   8 -10   2        0.48       -1.68      3.55 o 
  -8  -9   2       20.63       29.47      3.32 o 
  -7  -9   2       46.40       37.23      2.87 o 
  -6  -9   2       78.55       73.87      3.14 o 
  -5  -9   2      197.46      195.63      4.45 o 
  -4  -9   2      162.00      153.95      3.75 o 
  -3  -9   2      369.82      339.41      5.44 o 
  -2  -9   2        2.05        2.57      1.22 o 
  -1  -9   2      391.40      384.99      5.63 o 
   0  -9   2       12.33        9.20      1.28 o 
   1  -9   2     1204.20     1240.22     14.33 o 
   2  -9   2      101.49       98.85      3.51 o 
   3  -9   2      109.67      104.87      3.71 o 
   4  -9   2       67.77       62.63      3.17 o 
   5  -9   2       57.61       57.21      3.23 o 
   6  -9   2        7.35        8.11      1.97 o 
   7  -9   2       27.47       37.23     10.51 o 
   8  -9   2       39.71       38.70      5.21 o 
  -9  -8   2      137.05      155.43      8.24 o 
  -8  -8   2       14.55       23.22      2.66 o 
  -7  -8   2      145.54      154.07      4.31 o 
  -6  -8   2       84.02       74.47      3.05 o 
  -5  -8   2      411.82      400.15      6.37 o 
  -4  -8   2      451.97      399.86      6.07 o 
  -3  -8   2      178.87      179.30      3.70 o 
  -2  -8   2       63.76       58.84      2.33 o 
  -1  -8   2        4.45        6.90      1.15 o 
   0  -8   2     1250.38     1154.43     11.87 o 
   1  -8   2     1076.97     1053.23     12.28 o 
   2  -8   2        3.16        5.65      1.38 o 
   3  -8   2      201.01      198.64      6.52 o 
   4  -8   2      104.29       96.73      3.58 o 
   5  -8   2      382.74      353.58      7.29 o 
   6  -8   2      130.11      129.27      4.57 o 
   7  -8   2       53.80       51.29      4.03 o 
   8  -8   2        6.80        7.42      2.74 o 
   9  -8   2        0.22        0.37      3.16 o 
  -9  -7   2        0.19       -0.16      2.13 o 
  -8  -7   2       63.81       56.92      3.32 o 
  -7  -7   2      164.70      167.15      4.37 o 
  -6  -7   2      910.50      816.98     10.34 o 
  -5  -7   2        7.91       10.80      1.55 o 
  -4  -7   2     1157.72     1055.99     11.49 o 
  -3  -7   2      766.94      724.41      8.43 o 
  -2  -7   2       82.35       69.84      2.33 o 
  -1  -7   2      135.50      143.18      2.90 o 
   0  -7   2       16.86       14.64      1.17 o 
   1  -7   2       27.11       27.37      1.77 o 
   2  -7   2     2979.50     3132.38     34.29 o 
   3  -7   2       19.49       15.91      1.60 o 
   4  -7   2        1.81        0.56      1.21 o 
   5  -7   2      170.92      185.05      4.96 o 
   6  -7   2      170.26      161.04      8.31 o 
   7  -7   2      241.79      231.52      7.25 o 
   8  -7   2       86.75       89.53      5.24 o 
   9  -7   2       43.30       55.30      6.52 o 
  -9  -6   2        5.68        3.30      2.32 o 
  -8  -6   2       74.42       84.50      3.18 o 
  -7  -6   2      166.70      169.99      6.01 o 
  -6  -6   2      146.96      151.94      5.19 o 
  -5  -6   2      297.69      282.94      5.48 o 
  -4  -6   2      403.61      392.31      5.62 o 
  -3  -6   2      198.43      182.02      3.36 o 
  -2  -6   2     1579.64     1618.20     16.66 o 
  -1  -6   2      183.38      168.26      3.01 o 
   0  -6   2     1753.73     1748.51     16.15 o 
   1  -6   2      986.36      931.14     11.79 o 
   2  -6   2     4718.47     4715.32     49.56 o 
   3  -6   2      612.80      589.81      8.70 o 
   4  -6   2       74.64       76.93      2.95 o 
   5  -6   2      240.06      237.12      5.44 o 
   6  -6   2      958.19      938.89     13.59 o 
   7  -6   2      300.55      299.26      9.91 o 
   8  -6   2       92.50       85.64      7.60 o 
   9  -6   2        0.70       -0.98      3.16 o 
  -9  -5   2       32.44       40.05      3.24 o 
  -8  -5   2      187.53      172.87      5.00 o 
  -7  -5   2      328.27      316.15      5.44 o 
  -6  -5   2      301.49      294.98      6.38 o 
  -5  -5   2      299.74      271.13      4.37 o 
  -4  -5   2      580.21      547.81      7.46 o 
  -3  -5   2      845.23      766.44      8.34 o 
  -2  -5   2      574.79      473.80      6.07 o 
  -1  -5   2     1024.00     1009.18     10.78 o 
   0  -5   2        6.46       15.65      2.20 o 
   1  -5   2      643.22      698.50     12.30 o 
   2  -5   2        2.52        2.54      1.01 o 
   3  -5   2      922.58     1068.18     13.27 o 
   4  -5   2      571.66      587.85      7.19 o 
   5  -5   2       87.16       81.05      2.37 o 
   6  -5   2      284.99      301.59      7.36 o 
   7  -5   2      392.37      393.45     11.69 o 
   8  -5   2       97.63       96.94     11.09 o 
   9  -5   2        5.89        8.33      3.43 o 
  10  -5   2       73.38       74.83      5.38 o 
 -10  -4   2       81.50       83.61      8.36 o 
  -9  -4   2        7.78        8.95      2.11 o 
  -8  -4   2        1.03        0.39      1.29 o 
  -7  -4   2      745.46      729.73      8.86 o 
  -6  -4   2      125.94      128.10      3.11 o 
  -5  -4   2       19.09       16.47      1.33 o 
  -4  -4   2      423.82      414.83      5.13 o 
  -3  -4   2      658.70      793.95      8.40 o 
  -2  -4   2     4149.84     4274.97     39.47 o 
  -1  -4   2       10.73        8.36      0.75 o 
   0  -4   2     1041.37     1067.94     10.06 o 
   1  -4   2      592.87      551.30      6.28 o 
   2  -4   2     4199.14     4196.85     41.33 o 
   3  -4   2      163.82      153.39      2.32 o 
   4  -4   2     7280.11     7247.39     86.16 o 
   5  -4   2      184.63      197.64      7.58 o 
   6  -4   2      119.53      101.78      3.22 o 
   7  -4   2      672.88      635.85     22.18 o 
   8  -4   2      397.73      389.91     12.11 o 
   9  -4   2       20.80       20.02      4.26 o 
  10  -4   2        0.19        1.25      4.11 o 
 -10  -3   2       41.75       38.59      4.19 o 
  -9  -3   2       11.58       14.91      2.35 o 
  -8  -3   2        7.84        8.44      1.60 o 
  -7  -3   2      601.71      581.03      7.58 o 
  -6  -3   2     1096.57     1000.83     11.14 o 
  -5  -3   2     1803.18     1686.62     15.28 o 
  -4  -3   2     1630.66     1726.92     15.11 o 
  -3  -3   2     1374.61     1385.11     12.13 o 
  -2  -3   2      244.02      202.02      2.89 o 
  -1  -3   2     2614.60     2640.31     24.59 o 
   0  -3   2     2717.43     2741.06     25.58 o 
   1  -3   2     1232.69     1180.15     14.27 o 
   2  -3   2     3843.35     3979.47     36.76 o 
   3  -3   2     2148.33     2262.64     24.39 o 
   4  -3   2       99.90       96.67      2.81 o 
   5  -3   2       68.61       85.12      2.77 o 
   6  -3   2      846.15      842.91     13.10 o 
   7  -3   2      286.00      278.89      7.09 o 
   8  -3   2      619.07      584.01     28.99 o 
   9  -3   2      205.06      188.75      7.17 o 
  10  -3   2       13.86       10.13      3.26 o 
 -10  -2   2       31.27       35.39      4.00 o 
  -9  -2   2      268.41      282.72      6.63 o 
  -8  -2   2       15.57       15.17      1.89 o 
  -7  -2   2        2.93        3.78      1.27 o 
  -6  -2   2      544.80      518.04      6.56 o 
  -5  -2   2       11.17       18.64      1.32 o 
  -4  -2   2      301.09      293.58      3.96 o 
  -3  -2   2       38.02       46.79      2.77 o 
  -2  -2   2      123.50      130.94      2.11 o 
  -1  -2   2      741.92      709.58      6.96 o 
   0  -2   2      728.50      787.57      8.95 o 
   1  -2   2    12805.59    13704.20    105.12 o 
   2  -2   2     8409.13     8947.73     73.69 o 
   3  -2   2     4474.25     4562.26     54.95 o 
   4  -2   2     1523.05     1481.88     16.96 o 
   5  -2   2     2656.52     2655.59     29.26 o 
   6  -2   2       96.89      101.00      3.14 o 
   7  -2   2        1.94       -0.39      1.64 o 
   8  -2   2       62.26       57.97      3.54 o 
   9  -2   2       68.25       66.21      4.56 o 
  10  -2   2       56.18       49.18      6.81 o 
 -10  -1   2        1.36       -0.68      3.16 o 
  -9  -1   2       66.55       64.13      3.16 o 
  -8  -1   2        3.44        3.14      1.45 o 
  -7  -1   2       32.19       33.37      2.15 o 
  -6  -1   2      418.91      388.45      5.84 o 
  -5  -1   2     2064.37     1958.71     17.13 o 
  -4  -1   2     2011.94     1861.91     15.89 o 
  -3  -1   2      170.02      154.69      2.46 o 
  -2  -1   2     2281.17     2358.62     17.55 o 
  -1  -1   2      982.67     1047.82      9.31 o 
   0  -1   2     4375.76     4499.99     40.68 o 
   1  -1   2    11207.71    12278.71    110.32 o 
   2  -1   2      333.69      299.00      3.56 o 
   3  -1   2      591.21      611.74     10.28 o 
   4  -1   2      142.72      139.65      2.40 o 
   5  -1   2     1659.63     1712.18     21.91 o 
   6  -1   2      305.46      332.97      5.25 o 
   7  -1   2      238.87      234.51      6.41 o 
   8  -1   2      493.27      470.47     13.09 o 
   9  -1   2      228.61      243.45      7.67 o 
  10  -1   2       63.73       72.39      6.31 o 
 -10   0   2       66.69       64.75      4.19 o 
  -9   0   2      188.36      193.04      5.95 o 
  -8   0   2      118.62      126.63      3.72 o 
  -7   0   2      465.43      464.17      6.27 o 
  -6   0   2        7.52        5.07      1.11 o 
  -5   0   2        6.60        5.76      1.04 o 
  -4   0   2      715.25      844.80      7.60 o 
  -3   0   2      182.21      168.10      2.32 o 
  -2   0   2      415.47      421.98      3.63 o 
  -1   0   2    18669.81    19437.70    160.29 o 
   0   0   2     7092.32     7406.14    109.10 o 
   1   0   2     2202.19     2132.84     22.02 o 
   2   0   2      687.75      719.44      8.36 o 
   3   0   2      477.07      453.56      5.59 o 
   4   0   2     1209.73     1232.09     14.53 o 
   5   0   2     2601.73     2632.59     25.67 o 
   6   0   2      899.52      859.55     16.74 o 
   7   0   2       56.83       53.03      4.65 o 
   8   0   2      308.49      303.34      7.99 o 
   9   0   2      328.47      337.56      9.09 o 
  10   0   2       14.43       11.93      3.12 o 
 -10   1   2       23.77       30.01      3.87 o 
  -9   1   2       43.19       36.72      3.14 o 
  -8   1   2       69.32       75.99      3.62 o 
  -7   1   2       55.64       58.62      2.40 o 
  -6   1   2      138.46      135.97      2.93 o 
  -5   1   2      179.11      143.45      2.93 o 
  -4   1   2     1186.94     1119.92     11.01 o 
  -3   1   2      971.77      987.99      9.48 o 
  -2   1   2     2255.41     2304.18     18.25 o 
  -1   1   2     3098.12     3081.20     23.71 o 
   0   1   2     1414.47     1637.76     16.96 o 
   1   1   2     1562.64     1779.43     15.13 o 
   2   1   2      182.98      223.53      2.64 o 
   3   1   2       42.25       44.11      1.65 o 
   4   1   2      249.06      249.85      4.56 o 
   5   1   2     1051.73     1033.45     16.01 o 
   6   1   2      150.06      144.34      4.12 o 
   7   1   2       60.04       57.04      3.44 o 
   8   1   2       46.40       45.99      3.50 o 
   9   1   2      190.59      192.49      9.69 o 
  10   1   2       88.29       99.88      6.85 o 
 -10   2   2       12.45       11.03      3.06 o 
  -9   2   2       73.38       73.90      3.96 o 
  -8   2   2        7.57       12.42      2.13 o 
  -7   2   2      170.96      165.96      4.15 o 
  -6   2   2      203.52      201.64      5.84 o 
  -5   2   2      242.80      242.63      5.34 o 
  -4   2   2      309.96      327.86      4.45 o 
  -3   2   2      102.43      126.60      2.25 o 
  -2   2   2     2604.51     2717.10     25.39 o 
  -1   2   2     1881.31     1939.71     16.56 o 
   0   2   2    11371.31    12337.35    115.21 o 
   1   2   2     8934.02     9495.21     60.75 o 
   2   2   2     1610.09     1721.64     12.80 o 
   3   2   2      659.59      679.39      8.12 o 
   4   2   2      365.11      365.61      4.22 o 
   5   2   2      922.67      939.45      9.09 o 
   6   2   2      575.93      565.40      8.09 o 
   7   2   2      135.56      124.80      4.17 o 
   8   2   2       47.76       53.92      3.30 o 
   9   2   2      327.95      296.69      8.50 o 
  10   2   2      237.89      245.77      8.27 o 
 -10   3   2        9.21       11.92      3.26 o 
  -9   3   2        1.13        4.18      2.14 o 
  -8   3   2      120.78      140.13      8.17 o 
  -7   3   2       44.78       54.73      3.32 o 
  -6   3   2       18.47       25.76      3.41 o 
  -5   3   2       66.90       67.05      3.13 o 
  -4   3   2      109.73      145.53      4.77 o 
  -3   3   2     2112.13     2013.63     22.12 o 
  -2   3   2     1849.57     1803.37     17.95 o 
  -1   3   2       47.37       70.65      1.15 o 
   0   3   2      677.06      582.43      6.06 o 
   1   3   2     1303.96     1281.32      9.19 o 
   2   3   2      616.12      667.77      5.09 o 
   3   3   2     1150.61     1198.00     10.33 o 
   4   3   2        1.48        2.08      0.79 o 
   5   3   2      998.27      971.56     10.25 o 
   6   3   2      627.73      601.66      7.75 o 
   7   3   2      402.88      386.21      6.84 o 
   8   3   2      104.66      113.35      4.37 o 
   9   3   2        2.24       -0.22      1.89 o 
  10   3   2       67.58       65.50      4.77 o 
  -9   4   2        1.44        1.12      2.58 o 
  -8   4   2        8.32       10.69      7.39 o 
  -7   4   2        6.08        2.93      1.77 o 
  -6   4   2       24.06       20.41      2.31 o 
  -5   4   2      565.46      522.45      9.58 o 
  -4   4   2      418.78      473.35      8.38 o 
  -3   4   2      144.04      146.39      3.19 o 
  -2   4   2     2181.91     2165.55     22.13 o 
  -1   4   2      632.17      660.67      6.26 o 
   0   4   2       20.83       23.46      1.03 o 
   1   4   2     2511.94     2448.67     17.05 o 
   2   4   2     3628.68     3707.02     27.17 o 
   3   4   2      425.55      361.01      4.51 o 
   4   4   2     1838.15     1838.90     17.12 o 
   5   4   2       62.10       69.60      2.75 o 
   6   4   2      112.50      104.99      2.96 o 
   7   4   2       67.22       72.21      2.80 o 
   8   4   2       14.80       12.69      2.09 o 
   9   4   2       49.68       44.63      3.48 o 
  10   4   2        0.64        4.52      2.77 o 
  -9   5   2        4.78        0.56      3.16 o 
  -8   5   2       10.62       18.70      3.58 o 
  -7   5   2      124.41      145.91      6.46 o 
  -6   5   2      129.21      133.15      6.22 o 
  -5   5   2       35.35       34.75      2.45 o 
  -4   5   2       65.56       75.59      3.13 o 
  -3   5   2      101.86      122.91      2.83 o 
  -2   5   2     1526.79     1439.99     13.02 o 
  -1   5   2      132.25       97.11      1.56 o 
   0   5   2     3056.51     3112.87     22.89 o 
   1   5   2      926.24      991.56      8.04 o 
   2   5   2      439.39      512.14      4.86 o 
   3   5   2      274.08      273.45      3.32 o 
   4   5   2      547.65      584.29      6.39 o 
   5   5   2        3.20        3.85      0.97 o 
   6   5   2      159.40      156.10      5.10 o 
   7   5   2      195.24      173.92      4.18 o 
   8   5   2      151.78      151.60      3.87 o 
   9   5   2       16.65       16.64      2.06 o 
  10   5   2        0.22       -1.37      2.37 o 
  -9   6   2      221.44      198.07     13.23 o 
  -8   6   2       10.20        8.95      4.67 o 
  -7   6   2       25.33       20.96      2.73 o 
  -6   6   2       26.03       17.45      2.37 o 
  -5   6   2      451.92      432.78     10.38 o 
  -4   6   2        0.36        0.48      0.98 o 
  -3   6   2       41.00       55.96      1.80 o 
  -2   6   2      251.42      247.85      3.48 o 
  -1   6   2        3.35        3.04      0.55 o 
   0   6   2     1237.04     1216.78      9.63 o 
   1   6   2       94.66       95.00      1.69 o 
   2   6   2     1000.04      968.47      8.30 o 
   3   6   2     3047.45     2878.86     22.08 o 
   4   6   2      438.15      381.98      4.58 o 
   5   6   2      276.28      285.22      5.47 o 
   6   6   2        1.20        0.51      1.02 o 
   7   6   2      170.87      144.06      3.58 o 
   8   6   2        4.16        2.85      1.33 o 
   9   6   2       47.52       52.25      3.02 o 
  10   6   2        0.44        1.19      2.50 o 
  -9   7   2        5.67       -0.39      5.06 o 
  -8   7   2        1.34        6.23      5.06 o 
  -7   7   2       82.73       84.04      8.76 o 
  -6   7   2      172.76      167.09      5.24 o 
  -5   7   2     1037.87     1022.40     13.98 o 
  -4   7   2      461.79      444.47      7.42 o 
  -3   7   2        6.36        6.57      1.06 o 
  -2   7   2        0.80        2.12      0.84 o 
  -1   7   2        1.27        5.47      0.75 o 
   0   7   2       32.91       23.12      1.24 o 
   1   7   2     1563.37     1591.87     13.61 o 
   2   7   2       21.36       31.16      2.09 o 
   3   7   2        0.66        1.04      0.68 o 
   4   7   2       90.90       86.67      2.11 o 
   5   7   2        1.05       -0.32      0.83 o 
   6   7   2        0.20       -0.39      0.97 o 
   7   7   2       45.55       41.84      2.27 o 
   8   7   2       62.52       59.05      2.75 o 
   9   7   2       94.21       88.90      3.80 o 
  10   7   2       27.53       38.52      7.00 o 
  -8   8   2       57.13       57.03      5.70 o 
  -7   8   2      225.61      235.00      7.47 o 
  -6   8   2        5.53        5.41      2.09 o 
  -5   8   2       13.87       12.58      2.45 o 
  -4   8   2      611.17      604.84      9.36 o 
  -3   8   2       20.13       20.95      1.97 o 
  -2   8   2        6.57        8.06      1.06 o 
  -1   8   2     1559.78     1579.45     14.53 o 
   0   8   2      202.33      173.94      2.76 o 
   1   8   2      724.57      723.88      7.87 o 
   2   8   2      419.67      452.78      5.30 o 
   3   8   2      208.16      202.76      3.37 o 
   4   8   2      210.21      218.62      3.49 o 
   5   8   2     1387.94     1336.59     13.09 o 
   6   8   2       12.80       13.82      1.94 o 
   7   8   2        3.64        2.27      1.31 o 
   8   8   2       17.40       11.90      1.84 o 
   9   8   2       16.49       17.65      2.40 o 
  -8   9   2       19.43       18.02      4.21 o 
  -7   9   2        9.29       12.13      2.90 o 
  -6   9   2       60.34       54.36      3.94 o 
  -5   9   2      106.40      102.76      4.78 o 
  -4   9   2     2538.20     2474.96     33.62 o 
  -3   9   2      273.62      276.15      8.84 o 
  -2   9   2       66.45       59.07      3.19 o 
  -1   9   2      202.13      215.55      3.63 o 
   0   9   2      342.44      324.40      4.55 o 
   1   9   2       88.89       78.73      3.10 o 
   2   9   2      201.60      202.84      3.37 o 
   3   9   2      654.47      629.04      7.19 o 
   4   9   2        0.51        2.42      1.04 o 
   5   9   2       21.31       11.46      1.55 o 
   6   9   2       24.40       18.28      1.75 o 
   7   9   2        3.59        1.81      1.35 o 
   8   9   2       97.73       97.87      4.16 o 
   9   9   2       44.74       60.60      4.23 o 
  -7  10   2       72.60       79.42     10.70 o 
  -6  10   2       13.91       10.51      2.86 o 
  -5  10   2       31.30       28.69      3.32 o 
  -4  10   2        2.92        3.85      2.00 o 
  -3  10   2      386.10      379.09     10.90 o 
  -2  10   2      375.27      390.16     10.24 o 
  -1  10   2        7.09        6.53      1.54 o 
   0  10   2      437.56      439.55      6.59 o 
   1  10   2      584.45      582.46      7.23 o 
   2  10   2      565.88      568.45      6.63 o 
   3  10   2      320.59      328.50      4.87 o 
   4  10   2      117.25      110.21      2.97 o 
   5  10   2      220.64      218.64      4.59 o 
   6  10   2        7.51        3.78      1.49 o 
   7  10   2      174.18      181.57      4.68 o 
   8  10   2        0.54        2.38      1.71 o 
  -7  11   2       59.10       77.26      9.53 o 
  -6  11   2       47.05       49.03      5.50 o 
  -5  11   2        2.42       -1.11      2.88 o 
  -4  11   2      355.34      325.58     16.54 o 
  -3  11   2      489.65      461.17     14.04 o 
  -2  11   2      188.74      193.36      5.16 o 
  -1  11   2      355.59      336.14      6.73 o 
   0  11   2        0.30       -0.55      1.41 o 
   1  11   2      201.50      211.41      4.06 o 
   2  11   2     1298.85     1274.15     13.63 o 
   3  11   2       43.99       38.75      2.01 o 
   4  11   2       85.46       97.78      3.37 o 
   5  11   2       56.99       45.17      2.99 o 
   6  11   2       57.14       74.55      3.13 o 
   7  11   2       86.17       92.96      3.68 o 
   8  11   2        7.24        7.84      2.33 o 
  -6  12   2        9.05       14.73      4.53 o 
  -5  12   2        3.91        9.64      6.23 o 
  -4  12   2        3.27        1.36      2.75 o 
  -3  12   2       81.40       79.61      6.03 o 
  -2  12   2       65.71       69.47      4.32 o 
  -1  12   2       43.07       43.99      2.80 o 
   0  12   2       25.50       26.00      2.45 o 
   1  12   2      451.48      455.14      8.41 o 
   2  12   2        2.71        2.89      1.53 o 
   3  12   2      504.75      498.50      7.45 o 
   4  12   2        9.98       12.22      1.79 o 
   5  12   2        6.58        4.16      1.75 o 
   6  12   2       19.19       17.63      2.35 o 
   7  12   2       20.23       31.39      4.23 o 
  -5  13   2       31.98       38.74      5.50 o 
  -4  13   2        0.50        3.70      3.30 o 
  -3  13   2        6.32        6.95      3.77 o 
  -2  13   2      449.83      458.80     12.84 o 
  -1  13   2        0.40        1.17      2.02 o 
   0  13   2      322.95      336.01     12.24 o 
   1  13   2        3.49        8.49      2.25 o 
   2  13   2      203.00      190.76      5.52 o 
   3  13   2      173.40      179.10      4.97 o 
   4  13   2        3.76        1.87      1.74 o 
   5  13   2       25.45       24.06      2.86 o 
   6  13   2       29.46       26.46      3.07 o 
  -4  14   2        1.60       -0.82      2.77 o 
  -3  14   2        0.03       -0.97      2.60 o 
  -2  14   2       43.41       46.68      4.14 o 
  -1  14   2      133.61      145.35      6.24 o 
   0  14   2        3.76       -0.93      2.27 o 
   1  14   2       11.26       11.32      2.92 o 
   2  14   2       16.85       14.78      3.85 o 
   3  14   2       98.70      100.49      6.17 o 
   4  14   2       21.30       22.52      2.61 o 
   5  14   2        4.00        7.92      2.47 o 
  -2  15   2        0.38       -0.97      2.65 o 
  -1  15   2       24.60       26.36      3.66 o 
   0  15   2       54.31       64.18      4.73 o 
   1  15   2        0.11       -1.15      2.50 o 
   2  15   2       10.82       10.94      3.13 o 
   3  15   2        1.45        0.35      2.69 o 
   4  15   2       14.43       12.06      5.45 o 
  -1 -15   3        0.59       -0.91      2.47 o 
   0 -15   3       85.32      100.67      5.46 o 
   1 -15   3        3.83        1.53      2.74 o 
  -4 -14   3        0.20       -0.39      4.28 o 
  -3 -14   3        0.05       -0.27      2.78 o 
  -2 -14   3        4.09        0.59      2.53 o 
  -1 -14   3       73.69       83.54      4.84 o 
   0 -14   3       43.55       48.51      4.16 o 
   1 -14   3       38.32       49.19      4.44 o 
   2 -14   3        1.22       -0.43      2.18 o 
   3 -14   3        2.72        0.99      2.37 o 
   4 -14   3        8.23        8.91      5.06 o 
  -5 -13   3        0.16       -0.15      1.87 o 
  -4 -13   3       67.99       75.07      3.72 o 
  -3 -13   3      120.58      125.46      4.30 o 
  -2 -13   3       31.53       22.22      2.67 o 
  -1 -13   3        4.56        2.76      2.31 o 
   0 -13   3       44.77       45.35      3.45 o 
   1 -13   3       12.00       10.08      2.36 o 
   2 -13   3       24.42       22.67      3.71 o 
   3 -13   3       50.72       56.77      3.97 o 
   4 -13   3       58.56       75.09      5.32 o 
   5 -13   3       41.15       49.12      4.84 o 
  -6 -12   3        1.25       -0.47      1.84 o 
  -5 -12   3        7.11        2.37      1.83 o 
  -4 -12   3      144.47      137.33      4.09 o 
  -3 -12   3       25.44       31.71      2.29 o 
  -2 -12   3       46.56       36.36      2.95 o 
  -1 -12   3       22.95       30.81      2.76 o 
   0 -12   3      252.75      260.59      5.98 o 
   1 -12   3      163.44      160.65      4.60 o 
   2 -12   3      178.53      172.14      5.59 o 
   3 -12   3       24.17       19.97      3.23 o 
   4 -12   3        7.81        8.43      2.92 o 
   5 -12   3        4.90        3.49      2.80 o 
   6 -12   3       48.95       48.04      4.84 o 
  -7 -11   3       35.01       37.15      3.52 o 
  -6 -11   3        6.70        6.59      1.98 o 
  -5 -11   3        0.15       -1.36      1.36 o 
  -4 -11   3       28.63       31.82      2.33 o 
  -3 -11   3       17.32       18.99      1.98 o 
  -2 -11   3      397.21      426.42      7.30 o 
  -1 -11   3      286.19      269.28      5.51 o 
   0 -11   3        7.04        7.46      1.66 o 
   1 -11   3       32.46       33.00      2.44 o 
   2 -11   3      129.89      115.64      3.83 o 
   3 -11   3        6.18        4.73      2.25 o 
   4 -11   3       18.21       22.56      3.19 o 
   5 -11   3      108.10      122.94      5.90 o 
   6 -11   3       76.29       72.52      4.99 o 
   7 -11   3      117.51      125.26      8.09 o 
  -7 -10   3        1.79        0.71      1.82 o 
  -6 -10   3       24.51       24.95      2.28 o 
  -5 -10   3        0.39       -1.30      1.30 o 
  -4 -10   3      827.13      785.78     10.14 o 
  -3 -10   3       41.70       50.21      3.95 o 
  -2 -10   3      150.59      161.32      4.17 o 
  -1 -10   3       24.12       22.36      1.85 o 
   0 -10   3       85.65       84.65      3.18 o 
   1 -10   3      220.45      229.15      5.99 o 
   2 -10   3      285.74      288.87      6.43 o 
   3 -10   3      229.14      220.90      5.73 o 
   4 -10   3       11.70       13.23      2.13 o 
   5 -10   3        0.23       -1.02      1.73 o 
   6 -10   3       18.95       23.77      3.50 o 
   7 -10   3       32.57       33.60      5.08 o 
  -8  -9   3        0.24        0.06      2.07 o 
  -7  -9   3      150.80      169.64      5.11 o 
  -6  -9   3       86.09       96.03      3.51 o 
  -5  -9   3       91.25       82.28      3.28 o 
  -4  -9   3      134.35      132.64      4.50 o 
  -3  -9   3     1043.36     1049.97     12.85 o 
  -2  -9   3        1.15       -0.40      1.19 o 
  -1  -9   3       81.74       85.07      2.89 o 
   0  -9   3        0.83        0.64      1.23 o 
   1  -9   3      450.46      462.33      7.18 o 
   2  -9   3      383.92      379.46      7.21 o 
   3  -9   3      107.17       95.68      3.68 o 
   4  -9   3       62.00       57.93      4.21 o 
   5  -9   3       30.53       27.98      2.85 o 
   6  -9   3        4.17        2.87      1.89 o 
   7  -9   3      314.53      308.27      8.82 o 
   8  -9   3      118.97      106.04      7.39 o 
  -8  -8   3        1.23        1.56      1.90 o 
  -7  -8   3      165.55      178.68      4.74 o 
  -6  -8   3      130.67      112.31      3.64 o 
  -5  -8   3       87.79       86.01      3.05 o 
  -4  -8   3       11.19       10.53      1.53 o 
  -3  -8   3      307.48      298.99      4.99 o 
  -2  -8   3     2000.31     1974.73     20.63 o 
  -1  -8   3      238.87      256.65      4.65 o 
   0  -8   3        7.58        4.65      1.26 o 
   1  -8   3      511.05      504.57      7.39 o 
   2  -8   3      166.05      160.70      5.84 o 
   3  -8   3      231.63      236.13      5.39 o 
   4  -8   3      192.96      176.84      4.81 o 
   5  -8   3       64.39       62.42      3.25 o 
   6  -8   3        0.31       -0.20      1.58 o 
   7  -8   3      186.90      189.86      7.26 o 
   8  -8   3       41.20       49.60      4.41 o 
   9  -8   3        0.08        0.42      3.43 o 
  -9  -7   3       31.39       38.62      3.68 o 
  -8  -7   3       12.38        7.47      1.96 o 
  -7  -7   3       77.31       79.45      3.26 o 
  -6  -7   3       62.69       74.40      3.29 o 
  -5  -7   3     1289.29     1266.31     13.80 o 
  -4  -7   3        0.58        2.26      1.12 o 
  -3  -7   3      438.22      428.77      5.96 o 
  -2  -7   3      820.02      806.53      9.83 o 
  -1  -7   3      234.92      227.70      4.13 o 
   0  -7   3     1659.87     1740.64     18.31 o 
   1  -7   3      452.47      448.16      7.31 o 
   2  -7   3      330.74      303.67      4.63 o 
   3  -7   3      549.85      529.46      8.46 o 
   4  -7   3       46.47       48.32      3.48 o 
   5  -7   3       11.84        8.57      1.78 o 
   6  -7   3      349.23      340.87      8.04 o 
   7  -7   3      120.00      119.61      7.30 o 
   8  -7   3      190.44      180.06     12.08 o 
   9  -7   3       64.95       69.94      5.23 o 
  -9  -6   3        5.76        0.81      2.21 o 
  -8  -6   3       18.64       20.79      2.39 o 
  -7  -6   3       11.66       13.76      1.84 o 
  -6  -6   3      680.23      646.78      8.76 o 
  -5  -6   3      215.52      208.17      4.27 o 
  -4  -6   3       51.67       41.69      1.91 o 
  -3  -6   3       42.89       49.93      1.91 o 
  -2  -6   3      941.33      999.96     11.33 o 
  -1  -6   3     3595.92     3714.49     35.03 o 
   0  -6   3     1717.79     1682.19     17.44 o 
   1  -6   3      796.85      781.36     10.47 o 
   2  -6   3      665.75      733.97      7.63 o 
   3  -6   3      379.87      368.23      6.42 o 
   4  -6   3      134.72      129.95      3.74 o 
   5  -6   3      850.48      814.49     11.91 o 
   6  -6   3      606.31      541.15      9.33 o 
   7  -6   3       35.72       28.58      4.17 o 
   8  -6   3      336.06      314.81     11.00 o 
   9  -6   3      102.41      106.31      5.91 o 
  -9  -5   3      133.85      137.92      5.37 o 
  -8  -5   3       89.84       89.79      3.46 o 
  -7  -5   3        0.84        1.42      1.36 o 
  -6  -5   3      118.75      117.34      4.09 o 
  -5  -5   3      197.71      188.36      3.93 o 
  -4  -5   3     1128.78     1033.47     11.07 o 
  -3  -5   3        1.04        2.09      0.86 o 
  -2  -5   3       53.75       61.47      2.37 o 
  -1  -5   3        5.34        7.37      0.96 o 
   0  -5   3     1258.10     1226.53     14.33 o 
   1  -5   3     1978.05     2135.89     23.69 o 
   2  -5   3      449.56      515.25      8.71 o 
   3  -5   3     3608.61     3656.43     34.73 o 
   4  -5   3       51.01       50.10      1.94 o 
   5  -5   3      293.68      257.75      5.48 o 
   6  -5   3      328.66      304.40      6.43 o 
   7  -5   3       37.89       39.12      4.26 o 
   8  -5   3       61.65       58.95     15.95 o 
   9  -5   3      140.56      128.93      7.70 o 
  10  -5   3        0.45        2.88      3.43 o 
  -9  -4   3       14.35       13.47      2.15 o 
  -8  -4   3       50.86       49.99      2.57 o 
  -7  -4   3       21.84       19.08      1.78 o 
  -6  -4   3      215.68      199.76      4.08 o 
  -5  -4   3      846.72      775.55      9.09 o 
  -4  -4   3      424.41      363.97      5.16 o 
  -3  -4   3     1127.85     1179.75     11.68 o 
  -2  -4   3       52.43       55.79      1.93 o 
  -1  -4   3     1100.42     1147.99     11.85 o 
   0  -4   3     1014.40      969.77     11.46 o 
   1  -4   3      875.50      867.60     10.89 o 
   2  -4   3     1802.65     1685.40     16.74 o 
   3  -4   3     6892.49     7209.42     66.07 o 
   4  -4   3     1515.52     1456.90     15.27 o 
   5  -4   3      487.52      500.14      8.54 o 
   6  -4   3       54.47       56.36      2.64 o 
   7  -4   3       10.21        9.34      3.03 o 
   8  -4   3       77.94       88.02      6.42 o 
   9  -4   3      123.59      128.78      7.56 o 
  10  -4   3       98.46       90.98      8.36 o 
 -10  -3   3        0.17        0.78      4.28 o 
  -9  -3   3      198.22      195.34      5.52 o 
  -8  -3   3      223.34      224.15      4.66 o 
  -7  -3   3      910.58      888.54     10.15 o 
  -6  -3   3       39.87       45.26      2.03 o 
  -5  -3   3      831.41      826.75      8.81 o 
  -4  -3   3      668.79      664.72      7.63 o 
  -3  -3   3      136.60      193.01      3.10 o 
  -2  -3   3     1662.45     1778.54     17.41 o 
  -1  -3   3      394.11      419.55      5.10 o 
   0  -3   3     2168.38     2192.20     23.13 o 
   1  -3   3       26.61       44.82      4.05 o 
   2  -3   3     2278.32     2626.02     24.93 o 
   3  -3   3     4795.52     5167.03     47.71 o 
   4  -3   3      150.82      120.11      3.33 o 
   5  -3   3     1482.35     1443.40     18.45 o 
   6  -3   3     1924.86     1860.71     21.96 o 
   7  -3   3      558.96      542.98     15.29 o 
   8  -3   3        0.71       -2.33      2.33 o 
   9  -3   3       86.20       79.42      5.01 o 
  10  -3   3       30.05       29.68      4.10 o 
 -10  -2   3       25.36       29.49      4.66 o 
  -9  -2   3       61.74       53.72      3.31 o 
  -8  -2   3       63.94       57.32      2.78 o 
  -7  -2   3      559.63      526.09      7.08 o 
  -6  -2   3        0.99        4.28      1.14 o 
  -5  -2   3       45.80       37.38      1.63 o 
  -4  -2   3     1286.52     1250.08     11.48 o 
  -3  -2   3      597.58      484.84      5.62 o 
  -2  -2   3     1639.93     1685.87     15.05 o 
  -1  -2   3      823.43      801.82      9.61 o 
   0  -2   3      382.45      364.25      4.78 o 
   1  -2   3     4277.81     4772.34     48.22 o 
   2  -2   3       39.69       71.96      2.11 o 
   3  -2   3       40.65       31.55      1.38 o 
   4  -2   3      676.45      702.70     10.47 o 
   5  -2   3       36.74       36.03      3.47 o 
   6  -2   3      221.66      223.04      4.60 o 
   7  -2   3       40.83       44.50      3.26 o 
   8  -2   3       26.44       24.42      3.54 o 
   9  -2   3       76.02       83.46      5.00 o 
  10  -2   3      170.97      176.93      8.91 o 
 -10  -1   3        1.87        0.59      2.54 o 
  -9  -1   3       10.54       16.43      2.15 o 
  -8  -1   3      372.77      358.31      6.36 o 
  -7  -1   3      476.30      468.76      7.08 o 
  -6  -1   3     1071.31     1037.04     10.68 o 
  -5  -1   3      118.50      146.57      2.87 o 
  -4  -1   3     1796.55     1901.45     16.29 o 
  -3  -1   3      127.97      118.77      2.07 o 
  -2  -1   3      276.26      303.32      5.71 o 
  -1  -1   3      429.17      437.55      5.29 o 
   0  -1   3        0.40        4.42      0.53 o 
   1  -1   3     1002.31     1117.77     12.14 o 
   2  -1   3       29.88       17.72      1.23 o 
   3  -1   3      393.50      430.21      5.84 o 
   4  -1   3      474.15      487.22      7.01 o 
   5  -1   3      494.82      464.79      6.83 o 
   6  -1   3      114.24      100.43      3.04 o 
   7  -1   3      635.86      617.58     10.04 o 
   8  -1   3      715.68      683.94     11.30 o 
   9  -1   3        3.05        3.97      2.45 o 
  10  -1   3       28.20       30.32      5.04 o 
 -10   0   3       68.29       81.18      6.19 o 
  -9   0   3       18.73       24.07      2.59 o 
  -8   0   3        0.49        0.17      1.41 o 
  -7   0   3       91.25       89.05      2.71 o 
  -6   0   3     1142.85     1096.24     11.90 o 
  -5   0   3      161.90      149.10      3.12 o 
  -4   0   3      120.81       98.12      1.97 o 
  -3   0   3     3959.53     4132.12     30.14 o 
  -2   0   3       63.32       44.52      1.13 o 
  -1   0   3     2484.02     2555.29     30.54 o 
   0   0   3     3014.13     3201.07     37.96 o 
   1   0   3       20.04       32.86      0.89 o 
   2   0   3     4726.23     5167.64     51.71 o 
   3   0   3      373.20      338.98      4.28 o 
   4   0   3      111.82      105.15      2.86 o 
   5   0   3      122.14      117.83      3.40 o 
   6   0   3      176.61      182.01      4.56 o 
   7   0   3      156.66      147.33      7.19 o 
   8   0   3       17.51       16.59      2.68 o 
   9   0   3       40.83       36.55      3.71 o 
  10   0   3       77.83       80.19      5.41 o 
 -10   1   3       65.16       64.21      8.17 o 
  -9   1   3       55.19       52.34      4.11 o 
  -8   1   3       33.39       30.94      2.50 o 
  -7   1   3      141.06      143.27      3.34 o 
  -6   1   3       68.70       53.71      1.85 o 
  -5   1   3     1138.79     1122.74      9.98 o 
  -4   1   3        6.14        1.61      0.68 o 
  -3   1   3     1421.94     1566.79     15.59 o 
  -2   1   3     4042.43     4179.77     42.64 o 
  -1   1   3      798.67      803.16      7.20 o 
   0   1   3     1041.74     1236.79     12.97 o 
   1   1   3     3725.44     3717.58     37.71 o 
   2   1   3     1608.26     1715.43     18.36 o 
   3   1   3     1559.19     1516.10     19.51 o 
   4   1   3     1513.38     1435.70     19.29 o 
   5   1   3      669.53      672.34     11.06 o 
   6   1   3       19.53       19.86      2.14 o 
   7   1   3      210.32      214.95      6.18 o 
   8   1   3        0.87       -1.71      1.71 o 
   9   1   3      177.06      173.82     15.10 o 
  10   1   3       50.33       59.83      5.25 o 
 -10   2   3        0.79        1.26      2.74 o 
  -9   2   3        4.28        5.35      2.57 o 
  -8   2   3       72.18       75.57      4.24 o 
  -7   2   3        4.82        3.26      1.44 o 
  -6   2   3       52.32       52.45      2.13 o 
  -5   2   3      441.17      430.11      5.80 o 
  -4   2   3       30.55       26.43      1.27 o 
  -3   2   3      716.79      845.12      7.79 o 
  -2   2   3     7563.40     7657.56     54.71 o 
  -1   2   3      411.82      394.19      3.36 o 
   0   2   3     2800.08     2998.67     27.63 o 
   1   2   3     1785.50     1764.13     14.02 o 
   2   2   3      614.24      630.27      5.06 o 
   3   2   3      617.19      645.32      6.00 o 
   4   2   3      275.54      273.57      4.33 o 
   5   2   3     1050.09     1042.03     13.45 o 
   6   2   3      122.82      120.81      4.49 o 
   7   2   3       58.41       58.55      4.18 o 
   8   2   3      349.79      356.66      9.04 o 
   9   2   3       20.30       20.23      3.13 o 
  10   2   3        0.23       -1.11      2.61 o 
  -9   3   3      448.77      496.47     10.00 o 
  -8   3   3        0.47        0.44      1.70 o 
  -7   3   3      149.51      142.11      4.46 o 
  -6   3   3       50.94       54.66      3.13 o 
  -5   3   3       23.95       17.96      1.94 o 
  -4   3   3       58.25       50.95      4.58 o 
  -3   3   3      657.86      642.94      7.52 o 
  -2   3   3      159.16      163.31      3.26 o 
  -1   3   3     3210.40     3366.31     28.33 o 
   0   3   3      641.77      704.98      6.56 o 
   1   3   3      278.81      275.38      2.54 o 
   2   3   3     1468.02     1451.56     10.57 o 
   3   3   3     1453.19     1352.74     10.79 o 
   4   3   3     1738.81     1716.93     14.73 o 
   5   3   3     1657.03     1568.24     13.97 o 
   6   3   3      111.76      101.26      3.39 o 
   7   3   3       29.21       28.78      2.47 o 
   8   3   3        0.51       -0.16      1.66 o 
   9   3   3      181.68      192.56      7.00 o 
  10   3   3       17.42       19.86      3.50 o 
  -9   4   3        7.11        6.33      2.32 o 
  -8   4   3        1.72        1.71      3.17 o 
  -7   4   3        2.50        0.96      1.71 o 
  -6   4   3      111.44      125.05      4.56 o 
  -5   4   3      455.76      493.09      9.28 o 
  -4   4   3     1060.09     1005.33     14.80 o 
  -3   4   3     1324.13     1434.64     16.88 o 
  -2   4   3     1726.63     1839.56     19.24 o 
  -1   4   3      107.42      113.70      2.42 o 
   0   4   3     1216.26     1277.02     11.40 o 
   1   4   3     2277.38     2185.90     16.25 o 
   2   4   3     1977.26     1879.82     21.59 o 
   3   4   3      466.20      514.81      5.35 o 
   4   4   3      981.55     1053.58      9.85 o 
   5   4   3      369.08      371.09      5.36 o 
   6   4   3       49.19       51.43      2.36 o 
   7   4   3      117.02      108.54      3.33 o 
   8   4   3       19.87       14.86      2.38 o 
   9   4   3      129.45      143.16      9.62 o 
  10   4   3      125.21      126.44      6.27 o 
  -9   5   3      273.98      321.43     16.73 o 
  -8   5   3      188.58      216.65      7.02 o 
  -7   5   3       92.06      108.25      4.71 o 
  -6   5   3      138.23      124.70      4.71 o 
  -5   5   3      218.87      213.01      7.74 o 
  -4   5   3      566.08      556.08      9.70 o 
  -3   5   3      101.88       84.99      2.74 o 
  -2   5   3      314.89      392.87      4.29 o 
  -1   5   3       24.34       31.17      1.34 o 
   0   5   3       73.91       65.92      1.59 o 
   1   5   3     7013.89     7414.90     50.08 o 
   2   5   3     1123.66     1060.54      9.37 o 
   3   5   3      124.52      159.90      2.57 o 
   4   5   3      404.76      358.38      4.53 o 
   5   5   3     2085.62     2075.17     24.33 o 
   6   5   3      448.68      429.73      6.39 o 
   7   5   3      475.24      475.69      7.21 o 
   8   5   3       50.48       55.16      2.86 o 
   9   5   3       12.86       10.44      2.48 o 
  10   5   3       50.99       46.37      4.39 o 
  -9   6   3        0.19       -0.78      4.67 o 
  -8   6   3        1.45        6.62      4.67 o 
  -7   6   3        8.95       15.91      6.62 o 
  -6   6   3        0.77        1.13      1.60 o 
  -5   6   3      888.18      869.84     14.28 o 
  -4   6   3      694.99      669.95      9.33 o 
  -3   6   3     1016.32      940.75     10.37 o 
  -2   6   3      363.11      313.19      3.76 o 
  -1   6   3      167.56      182.81      3.45 o 
   0   6   3       13.11       12.24      0.92 o 
   1   6   3       55.26      109.23      1.66 o 
   2   6   3     2169.24     2248.82     17.28 o 
   3   6   3      483.92      425.82      4.60 o 
   4   6   3      166.00      188.23      3.16 o 
   5   6   3      755.92      749.64      8.90 o 
   6   6   3      354.73      324.91      7.08 o 
   7   6   3        2.49        1.27      1.34 o 
   8   6   3       18.29       22.23      2.01 o 
   9   6   3       20.80       25.88      2.48 o 
  10   6   3      140.36      164.55      7.14 o 
  -8   7   3       76.20       75.49      8.95 o 
  -7   7   3      183.67      192.23     11.28 o 
  -6   7   3        1.29        4.10      2.60 o 
  -5   7   3      682.20      685.61     10.49 o 
  -4   7   3      204.07      200.94      4.52 o 
  -3   7   3        8.80        6.65      0.90 o 
  -2   7   3       46.57       41.21      1.66 o 
  -1   7   3      250.38      258.44      4.55 o 
   0   7   3      115.40      105.11      1.64 o 
   1   7   3     1860.37     1902.92     14.87 o 
   2   7   3     1896.32     1932.14     16.33 o 
   3   7   3      762.65      725.54      6.93 o 
   4   7   3       76.29       67.41      2.25 o 
   5   7   3       56.32       52.72      2.63 o 
   6   7   3      119.09      123.89      3.13 o 
   7   7   3      759.17      748.47      9.93 o 
   8   7   3       20.04       27.18      2.14 o 
   9   7   3       24.46       25.55      2.50 o 
  10   7   3       37.78       38.68      5.21 o 
  -8   8   3        2.42        1.95      5.45 o 
  -7   8   3      112.42      119.42      5.52 o 
  -6   8   3       64.56       68.31      4.16 o 
  -5   8   3       38.92       41.74      3.20 o 
  -4   8   3      717.48      683.69     12.21 o 
  -3   8   3      355.66      309.11     12.08 o 
  -2   8   3     1345.22     1326.47     19.02 o 
  -1   8   3      126.80       98.14      2.56 o 
   0   8   3      319.41      299.97      3.55 o 
   1   8   3      306.71      333.63      3.70 o 
   2   8   3      273.31      220.68      3.30 o 
   3   8   3      263.14      249.84      3.48 o 
   4   8   3      719.74      723.93      7.44 o 
   5   8   3      278.72      287.64      4.37 o 
   6   8   3       66.03       66.55      3.56 o 
   7   8   3      255.04      240.76      6.72 o 
   8   8   3       78.76       77.45      3.09 o 
   9   8   3        6.17        4.21      1.79 o 
  -8   9   3       13.97        7.00      5.45 o 
  -7   9   3        2.17        5.09      3.27 o 
  -6   9   3      359.95      364.58     11.97 o 
  -5   9   3       14.42       17.91      2.63 o 
  -4   9   3      127.72      139.15      5.21 o 
  -3   9   3       35.16       34.76      2.78 o 
  -2   9   3        0.77       -0.08      1.49 o 
  -1   9   3      136.68      130.84      3.09 o 
   0   9   3      658.03      622.54      8.82 o 
   1   9   3      107.43      106.99      2.22 o 
   2   9   3      706.91      693.46      7.35 o 
   3   9   3      963.14      949.99      9.63 o 
   4   9   3       33.33       41.49      2.74 o 
   5   9   3      178.18      168.15      3.35 o 
   6   9   3       18.96       18.69      2.02 o 
   7   9   3       56.56       58.84      3.00 o 
   8   9   3      112.18      124.02      3.85 o 
   9   9   3        4.75        6.71      1.99 o 
  -7  10   3        9.62       13.12      3.98 o 
  -6  10   3      181.36      201.40      9.08 o 
  -5  10   3      249.39      253.79     11.48 o 
  -4  10   3      137.20      131.23      7.00 o 
  -3  10   3      144.12      129.06      5.47 o 
  -2  10   3      571.87      551.14     10.40 o 
  -1  10   3      393.70      359.35      6.67 o 
   0  10   3      624.80      579.23      8.27 o 
   1  10   3      241.22      241.06      4.14 o 
   2  10   3       21.13       26.04      1.49 o 
   3  10   3      151.78      144.79      3.11 o 
   4  10   3      309.56      282.06      4.62 o 
   5  10   3      117.24      112.41      3.10 o 
   6  10   3       83.42       87.81      2.92 o 
   7  10   3        0.27       -0.37      1.38 o 
   8  10   3       78.79       78.69      3.54 o 
  -6  11   3        3.25       12.20      3.98 o 
  -5  11   3      106.23      109.62     14.79 o 
  -4  11   3       29.80       37.56      4.68 o 
  -3  11   3       48.82       41.61      4.53 o 
  -2  11   3        1.71        3.14      1.94 o 
  -1  11   3      110.73      121.01      4.83 o 
   0  11   3      376.51      350.27      6.70 o 
   1  11   3      157.03      150.71      3.88 o 
   2  11   3       74.10       76.07      2.69 o 
   3  11   3      548.59      524.20      7.41 o 
   4  11   3       12.07       16.15      1.75 o 
   5  11   3      311.07      292.19      5.13 o 
   6  11   3        3.94        3.64      1.55 o 
   7  11   3        8.83       10.35      1.96 o 
   8  11   3       40.62       44.03      3.35 o 
  -6  12   3      105.47      105.64      7.84 o 
  -5  12   3       49.98       54.27     13.62 o 
  -4  12   3      357.76      331.11     11.69 o 
  -3  12   3      148.99      151.09      7.81 o 
  -2  12   3        2.84        1.82      2.22 o 
  -1  12   3       55.10       52.48      3.69 o 
   0  12   3      428.13      414.61     11.97 o 
   1  12   3      101.65       95.38      7.53 o 
   2  12   3      341.96      346.80     10.79 o 
   3  12   3       11.10        5.69      1.78 o 
   4  12   3       11.23        8.41      1.95 o 
   5  12   3        0.86        1.27      1.78 o 
   6  12   3       33.67       31.71      3.06 o 
   7  12   3        0.10        0.28      2.13 o 
  -5  13   3        8.78        7.81      3.93 o 
  -4  13   3       24.15       14.71      3.98 o 
  -3  13   3        9.91        8.19      2.80 o 
  -2  13   3      151.71      155.31      6.29 o 
  -1  13   3      130.84      127.77      5.64 o 
   0  13   3       50.47       56.35      3.96 o 
   1  13   3      371.14      356.12      9.08 o 
   2  13   3       35.13       31.66      3.38 o 
   3  13   3        3.20        7.98      2.28 o 
   4  13   3       37.54       34.03      2.69 o 
   5  13   3       89.52      106.90      5.58 o 
   6  13   3       35.48       38.33      3.99 o 
  -4  14   3       56.49       57.45      5.54 o 
  -3  14   3       78.36       84.45      5.31 o 
  -2  14   3       53.48       60.39      4.62 o 
  -1  14   3       25.87       26.10      3.41 o 
   0  14   3       17.45       17.71      3.10 o 
   1  14   3       44.40       48.02      5.91 o 
   2  14   3       53.50       53.12      4.24 o 
   3  14   3        5.00        2.17      2.55 o 
   4  14   3        7.12        8.96      2.53 o 
   5  14   3       17.06        8.78      2.63 o 
  -2  15   3        9.76        3.99      2.90 o 
  -1  15   3        2.94        2.51      2.73 o 
   0  15   3       17.42       11.41      2.99 o 
   1  15   3       41.92       32.88      3.81 o 
   2  15   3       21.49       16.41      3.78 o 
   3  15   3       28.03       24.69      3.74 o 
   4  15   3        1.37       -3.89      3.89 o 
  -3 -14   4       18.07       21.36      3.48 o 
  -2 -14   4       34.28       32.61      3.88 o 
  -1 -14   4       44.60       52.81      4.34 o 
   0 -14   4        3.03        2.33      4.31 o 
   1 -14   4       57.61       61.00      4.54 o 
   2 -14   4       22.32       19.26      3.10 o 
   3 -14   4       12.56        9.66      2.84 o 
  -4 -13   4        6.60        5.41      2.04 o 
  -3 -13   4       53.56       53.62      3.63 o 
  -2 -13   4       46.93       44.70      3.49 o 
  -1 -13   4       25.72       26.13      2.80 o 
   0 -13   4        3.65        3.20      2.07 o 
   1 -13   4       11.94        9.05      3.37 o 
   2 -13   4      104.64      106.76      6.70 o 
   3 -13   4      128.97      132.61      5.45 o 
   4 -13   4       29.03       37.16      4.39 o 
   5 -13   4       18.14       15.16      3.69 o 
  -5 -12   4        9.48       10.37      2.22 o 
  -4 -12   4       31.69       36.18      2.82 o 
  -3 -12   4        2.78        1.01      1.49 o 
  -2 -12   4        0.54       -1.96      2.13 o 
  -1 -12   4      120.18      121.09      6.05 o 
   0 -12   4       34.70       32.13      2.90 o 
   1 -12   4        1.47        4.36      1.83 o 
   2 -12   4       74.81       71.08      3.50 o 
   3 -12   4      190.25      190.32      6.23 o 
   4 -12   4       95.67       87.09      5.29 o 
   5 -12   4        6.37        7.60      3.06 o 
   6 -12   4        0.77       -0.68      2.91 o 
  -6 -11   4       20.14       17.08      2.39 o 
  -5 -11   4      116.20      108.62      4.16 o 
  -4 -11   4       16.35       11.95      1.93 o 
  -3 -11   4       58.22       51.53      2.67 o 
  -2 -11   4      438.39      433.54      7.94 o 
  -1 -11   4       13.01       14.05      2.18 o 
   0 -11   4      614.30      592.31     10.06 o 
   1 -11   4        2.58        4.06      1.69 o 
   2 -11   4       30.09       27.81      2.66 o 
   3 -11   4      126.43      130.26      5.50 o 
   4 -11   4      104.89      119.60     11.29 o 
   5 -11   4       74.48       81.26      5.89 o 
   6 -11   4        8.96        2.68      3.31 o 
   7 -11   4       46.34       50.57      6.03 o 
  -7 -10   4       14.92       17.45      2.76 o 
  -6 -10   4       16.98       11.87      2.17 o 
  -5 -10   4      165.48      161.67      4.38 o 
  -4 -10   4        9.77       13.57      1.86 o 
  -3 -10   4      235.22      242.21      4.94 o 
  -2 -10   4       93.53       92.06      3.37 o 
  -1 -10   4       13.36       13.31      2.01 o 
   0 -10   4      164.49      166.85      4.75 o 
   1 -10   4        3.05        3.11      1.54 o 
   2 -10   4       65.10       65.65      3.04 o 
   3 -10   4      127.77      118.42      4.44 o 
   4 -10   4      118.48      130.64      4.66 o 
   5 -10   4      113.35      120.47      6.23 o 
   6 -10   4       44.17       42.90      6.94 o 
   7 -10   4        1.29       -0.16      3.27 o 
  -7  -9   4        0.93        0.78      1.71 o 
  -6  -9   4        0.18        0.15      1.41 o 
  -5  -9   4       49.33       55.26      2.77 o 
  -4  -9   4      367.54      324.73      5.76 o 
  -3  -9   4       84.97       90.18      2.99 o 
  -2  -9   4       99.25       94.38      3.29 o 
  -1  -9   4      518.59      530.56      8.84 o 
   0  -9   4      584.06      572.14      9.18 o 
   1  -9   4     1680.91     1673.62     18.68 o 
   2  -9   4       17.50       20.31      2.60 o 
   3  -9   4        0.27        1.16      1.41 o 
   4  -9   4       64.54       60.13      3.28 o 
   5  -9   4       49.39       48.59      3.26 o 
   6  -9   4       98.94      100.15      4.42 o 
   7  -9   4      160.46      157.36      7.92 o 
   8  -9   4      285.78      296.72      9.51 o 
  -8  -8   4        6.29        7.01      2.40 o 
  -7  -8   4      108.81      110.37      4.27 o 
  -6  -8   4       21.94       20.24      2.04 o 
  -5  -8   4      251.62      242.82      5.00 o 
  -4  -8   4      405.15      406.44      6.36 o 
  -3  -8   4       41.12       47.20      2.19 o 
  -2  -8   4      682.69      657.18      9.47 o 
  -1  -8   4      261.09      278.03      6.87 o 
   0  -8   4       62.25       69.02      3.20 o 
   1  -8   4       32.20       29.07      1.99 o 
   2  -8   4      189.03      195.09      6.46 o 
   3  -8   4      197.51      188.66      5.34 o 
   4  -8   4       46.09       49.64      2.91 o 
   5  -8   4      186.32      206.48     10.78 o 
   6  -8   4       82.64       81.30      3.84 o 
   7  -8   4       23.02       28.17      3.59 o 
   8  -8   4      228.03      212.01      7.84 o 
  -8  -7   4        4.47        6.49      1.99 o 
  -7  -7   4       84.10      106.90      3.71 o 
  -6  -7   4        5.61        4.42      1.51 o 
  -5  -7   4       15.83       12.97      1.63 o 
  -4  -7   4      939.15      915.08     10.58 o 
  -3  -7   4      178.58      155.69      3.46 o 
  -2  -7   4      459.56      466.44      6.80 o 
  -1  -7   4       73.10       75.01      2.52 o 
   0  -7   4      536.83      523.69      8.15 o 
   1  -7   4     2463.14     2528.69     25.57 o 
   2  -7   4     2381.63     2315.28     23.32 o 
   3  -7   4      281.08      267.59      6.12 o 
   4  -7   4      212.07      190.29      4.90 o 
   5  -7   4       29.07       34.20      2.57 o 
   6  -7   4      183.45      179.37      5.34 o 
   7  -7   4       97.22       88.14      5.27 o 
   8  -7   4        1.67        2.33      2.52 o 
   9  -7   4       18.41       21.73      3.81 o 
  -9  -6   4        5.70        7.05      3.09 o 
  -8  -6   4      103.69      115.87      4.35 o 
  -7  -6   4      269.24      288.62      5.75 o 
  -6  -6   4      132.87      138.35      3.76 o 
  -5  -6   4      250.34      241.23      6.03 o 
  -4  -6   4      272.72      267.82      4.64 o 
  -3  -6   4     1141.97     1089.48     11.49 o 
  -2  -6   4     1066.65     1148.21     12.78 o 
  -1  -6   4      356.95      450.17      8.69 o 
   0  -6   4      119.29      149.42      3.63 o 
   1  -6   4     1087.95     1102.86     18.17 o 
   2  -6   4      420.18      431.73      5.96 o 
   3  -6   4        1.97        0.39      1.11 o 
   4  -6   4        0.31       -1.11      1.11 o 
   5  -6   4     1771.57     1643.84     22.75 o 
   6  -6   4        7.64        4.42      1.62 o 
   7  -6   4      766.00      773.98     19.07 o 
   8  -6   4       52.30       56.93      6.62 o 
   9  -6   4       37.20       37.14      4.10 o 
  -9  -5   4       24.82       31.41      3.40 o 
  -8  -5   4        1.21        0.34      1.62 o 
  -7  -5   4      131.31      136.78      3.94 o 
  -6  -5   4       33.79       36.20      2.21 o 
  -5  -5   4       24.51       24.48      1.72 o 
  -4  -5   4        0.14        1.77      0.96 o 
  -3  -5   4      733.44      671.40      7.78 o 
  -2  -5   4     1842.00     1747.19     17.82 o 
  -1  -5   4     3616.98     3766.03     39.60 o 
   0  -5   4      222.91      243.41      4.50 o 
   1  -5   4        7.27       26.99      2.05 o 
   2  -5   4      677.66      661.15      7.95 o 
   3  -5   4      980.52      986.32     11.06 o 
   4  -5   4      184.30      154.34      4.68 o 
   5  -5   4     1037.96      979.84     13.41 o 
   6  -5   4       75.21       68.50      3.66 o 
   7  -5   4       68.01       72.29      4.34 o 
   8  -5   4        4.97        6.49      2.47 o 
   9  -5   4       32.13       30.72      4.40 o 
  10  -5   4       42.09       51.04      4.72 o 
  -9  -4   4        0.05       -0.60      2.01 o 
  -8  -4   4       40.49       38.70      2.60 o 
  -7  -4   4      300.71      311.02      5.74 o 
  -6  -4   4      215.62      214.61      4.43 o 
  -5  -4   4      633.11      592.05      7.58 o 
  -4  -4   4      188.77      178.68      3.45 o 
  -3  -4   4       11.96       21.23      1.36 o 
  -2  -4   4     1313.07     1273.36     13.36 o 
  -1  -4   4     2506.63     2665.35     33.26 o 
   0  -4   4        0.57        4.18      1.21 o 
   1  -4   4      441.89      407.01      7.53 o 
   2  -4   4     1019.31     1055.33     15.67 o 
   3  -4   4     1995.47     2083.42     20.71 o 
   4  -4   4        1.35        0.95      0.91 o 
   5  -4   4        0.89       -0.15      0.92 o 
   6  -4   4      107.73       90.01      3.76 o 
   7  -4   4      333.76      311.86     10.17 o 
   8  -4   4      303.23      284.41     10.32 o 
   9  -4   4      155.99      145.75     12.84 o 
  10  -4   4        1.14       -2.07      4.09 o 
  -9  -3   4       14.84       16.47      2.42 o 
  -8  -3   4       38.02       39.71      2.39 o 
  -7  -3   4       59.24       52.58      2.41 o 
  -6  -3   4      154.01      159.47      3.72 o 
  -5  -3   4        3.57        0.39      0.99 o 
  -4  -3   4      191.77      207.91      3.65 o 
  -3  -3   4        1.88        8.99      0.93 o 
  -2  -3   4     1350.22     1391.57     14.19 o 
  -1  -3   4      854.47      828.47     11.27 o 
   0  -3   4     4431.15     4425.36     45.20 o 
   1  -3   4        4.58        4.05      0.80 o 
   2  -3   4        7.65       10.12      0.92 o 
   3  -3   4       22.69       13.30      1.37 o 
   4  -3   4      721.84      732.69      8.79 o 
   5  -3   4      156.81      128.39      3.37 o 
   6  -3   4       17.87       13.16      1.64 o 
   7  -3   4       57.89       57.36      4.35 o 
   8  -3   4       87.71       84.67      6.03 o 
   9  -3   4        3.68        1.87      2.57 o 
  10  -3   4       11.25        8.45      3.22 o 
  -9  -2   4      170.09      181.06      5.35 o 
  -8  -2   4        5.40        3.79      1.54 o 
  -7  -2   4       71.06       64.23      2.51 o 
  -6  -2   4     1491.20     1472.08     14.18 o 
  -5  -2   4       63.93       54.70      2.19 o 
  -4  -2   4      887.73      828.11      8.98 o 
  -3  -2   4      507.09      527.55      6.04 o 
  -2  -2   4      476.74      514.93      6.09 o 
  -1  -2   4      173.16      205.64      3.27 o 
   0  -2   4     1362.92     1295.96     14.10 o 
   1  -2   4      821.62      932.05     10.71 o 
   2  -2   4       34.00       42.10      2.02 o 
   3  -2   4     2198.06     2318.23     25.07 o 
   4  -2   4     1941.90     1881.13     24.53 o 
   5  -2   4      415.38      371.94      7.49 o 
   6  -2   4       27.74       33.87      2.63 o 
   7  -2   4        0.15       -1.49      1.49 o 
   8  -2   4      251.78      248.14      6.23 o 
   9  -2   4      218.10      219.24      7.54 o 
  10  -2   4       50.46       48.55      5.64 o 
  -9  -1   4      163.55      161.46      5.05 o 
  -8  -1   4       22.61       21.70      2.12 o 
  -7  -1   4        2.85        1.80      1.32 o 
  -6  -1   4       38.32       41.75      1.97 o 
  -5  -1   4      177.59      154.12      3.03 o 
  -4  -1   4      212.51      207.93      3.26 o 
  -3  -1   4      410.54      462.69      6.50 o 
  -2  -1   4      517.30      475.85      5.61 o 
  -1  -1   4     2388.90     2399.05     28.55 o 
   0  -1   4      551.84      618.81      8.23 o 
   1  -1   4     1045.02     1217.11     14.43 o 
   2  -1   4      967.13     1003.41     11.61 o 
   3  -1   4       47.27       44.09      4.53 o 
   4  -1   4        1.31        5.31      1.12 o 
   5  -1   4     2295.46     2321.88     25.78 o 
   6  -1   4       26.91       27.30      2.16 o 
   7  -1   4        2.18        0.15      1.38 o 
   8  -1   4      213.37      206.10      8.47 o 
   9  -1   4       62.76       69.34      6.53 o 
  10  -1   4       40.20       28.25      4.95 o 
  -9   0   4       44.86       38.72      3.25 o 
  -8   0   4      529.69      548.26      8.96 o 
  -7   0   4      441.63      448.60      6.25 o 
  -6   0   4        0.24        0.29      1.02 o 
  -5   0   4       44.30       42.32      2.05 o 
  -4   0   4      237.46      178.27      3.14 o 
  -3   0   4     2353.06     2403.67     22.99 o 
  -2   0   4     1523.01     1551.30     16.80 o 
  -1   0   4      219.30      244.08      3.77 o 
   0   0   4      104.32      120.67      2.40 o 
   1   0   4     4965.09     5313.57     53.46 o 
   2   0   4     1300.35     1347.40     14.71 o 
   3   0   4     1806.16     1919.33     18.60 o 
   4   0   4      240.80      238.01      4.51 o 
   5   0   4     1165.59     1131.52     14.23 o 
   6   0   4      982.49      945.27     14.87 o 
   7   0   4        2.33       -0.77      1.54 o 
   8   0   4        7.61        8.03      2.37 o 
   9   0   4      217.22      207.82      7.17 o 
  10   0   4      151.95      153.59      6.72 o 
  -9   1   4       50.91       52.58      4.09 o 
  -8   1   4       31.60       38.15      2.70 o 
  -7   1   4       39.09       34.23      2.13 o 
  -6   1   4        2.36        5.00      1.08 o 
  -5   1   4       87.22       85.79      2.43 o 
  -4   1   4      559.35      528.40      6.88 o 
  -3   1   4     1713.01     1720.61     17.04 o 
  -2   1   4       57.44       56.05      1.86 o 
  -1   1   4     2584.88     2643.84     43.03 o 
   0   1   4        8.50       15.85      1.18 o 
   1   1   4      294.62      355.21      4.14 o 
   2   1   4      196.37      242.94      4.46 o 
   3   1   4      592.80      584.17      7.41 o 
   4   1   4       30.06       41.09      3.72 o 
   5   1   4      122.47      121.15      4.16 o 
   6   1   4       16.60       14.28      2.00 o 
   7   1   4        0.45       -0.46      1.64 o 
   8   1   4        5.85        2.29      1.86 o 
   9   1   4      183.29      190.94      7.00 o 
  10   1   4      139.12      147.52      6.65 o 
  -9   2   4        5.98        8.21      2.68 o 
  -8   2   4      116.09      126.41      5.37 o 
  -7   2   4     1128.98     1189.60     13.18 o 
  -6   2   4      384.48      380.72      6.47 o 
  -5   2   4      417.77      426.87      5.79 o 
  -4   2   4      392.77      387.81      5.08 o 
  -3   2   4     1681.22     1944.48     21.52 o 
  -2   2   4     6231.24     6452.77     58.00 o 
  -1   2   4     1543.85     1512.65     13.02 o 
   0   2   4       23.52       16.18      0.76 o 
   1   2   4      105.98      115.93      1.96 o 
   2   2   4      113.61      126.84      2.19 o 
   3   2   4      164.17      197.76      4.18 o 
   4   2   4      128.66      127.29      3.74 o 
   5   2   4     1440.82     1454.19     20.33 o 
   6   2   4      165.16      150.24      4.93 o 
   7   2   4      287.68      283.89      7.33 o 
   8   2   4      350.97      330.21      8.51 o 
   9   2   4       16.17       20.24      4.04 o 
  10   2   4      124.25      125.04      6.28 o 
  -9   3   4        0.03       -0.15      2.29 o 
  -8   3   4       14.49       16.99      2.43 o 
  -7   3   4        1.25        4.51      1.79 o 
  -6   3   4      247.52      254.20      5.68 o 
  -5   3   4      108.33      107.12      3.30 o 
  -4   3   4     1078.35     1030.26     12.92 o 
  -3   3   4     4206.67     4281.67     33.61 o 
  -2   3   4     1727.64     1757.94     15.54 o 
  -1   3   4      110.94      108.10      1.77 o 
   0   3   4      491.90      499.59      4.86 o 
   1   3   4      418.39      403.59      3.83 o 
   2   3   4      784.10      770.17      6.89 o 
   3   3   4      978.35      858.15      8.30 o 
   4   3   4      687.00      676.21      7.30 o 
   5   3   4      185.15      203.07      4.60 o 
   6   3   4      112.13      103.67      3.55 o 
   7   3   4       14.84       12.04      3.03 o 
   8   3   4       55.59       62.73      4.03 o 
   9   3   4        1.28        4.15      2.47 o 
  10   3   4       80.57       81.28      5.35 o 
  -9   4   4       15.47        7.35      3.71 o 
  -8   4   4      157.05      159.14      6.06 o 
  -7   4   4       51.88       54.64      3.01 o 
  -6   4   4      685.49      700.07     10.69 o 
  -5   4   4      233.99      230.13      4.95 o 
  -4   4   4      445.66      404.32      6.47 o 
  -3   4   4       31.16       29.19      1.56 o 
  -2   4   4      109.48       97.14      1.79 o 
  -1   4   4       23.22       34.19      1.36 o 
   0   4   4      244.34      257.10      3.25 o 
   1   4   4      229.95      218.01      2.26 o 
   2   4   4       37.40       34.90      0.95 o 
   3   4   4     4102.83     4336.08     34.14 o 
   4   4   4      414.35      405.54      4.77 o 
   5   4   4      100.69      106.75      2.28 o 
   6   4   4       39.36       34.25      2.09 o 
   7   4   4      666.08      634.81     10.53 o 
   8   4   4        3.50       -0.21      1.70 o 
   9   4   4      595.91      586.27     12.84 o 
  10   4   4        0.18       -2.37      2.37 o 
  -9   5   4       19.56       27.24      7.00 o 
  -8   5   4       58.62       57.59      7.78 o 
  -7   5   4       20.23       32.47      2.66 o 
  -6   5   4       98.10      105.96      3.75 o 
  -5   5   4       85.44       88.43      3.19 o 
  -4   5   4      140.98      141.42      3.53 o 
  -3   5   4      352.34      348.67      4.70 o 
  -2   5   4     1816.54     1742.26     14.71 o 
  -1   5   4     1302.13     1241.33     12.39 o 
   0   5   4     3002.58     3068.01     28.73 o 
   1   5   4      420.55      533.92      4.67 o 
   2   5   4      172.00      214.20      2.60 o 
   3   5   4     1220.07     1222.06     10.91 o 
   4   5   4     1477.17     1458.15     13.07 o 
   5   5   4      533.44      542.81      6.29 o 
   6   5   4        3.40        3.06      1.13 o 
   7   5   4      513.23      473.75      7.21 o 
   8   5   4      394.67      369.76      8.15 o 
   9   5   4        3.66        4.04      2.17 o 
  10   5   4        0.17        1.54      3.11 o 
  -9   6   4       49.47       77.83      9.73 o 
  -8   6   4        3.52       -4.28      4.28 o 
  -7   6   4       40.61       37.20      7.59 o 
  -6   6   4      293.00      318.19      7.66 o 
  -5   6   4      900.79      867.90     12.06 o 
  -4   6   4       15.46       14.09      1.33 o 
  -3   6   4      260.17      225.04      2.80 o 
  -2   6   4       28.41       30.00      1.07 o 
  -1   6   4      129.84      128.01      2.56 o 
   0   6   4       13.35       10.80      1.07 o 
   1   6   4      157.37      193.35      2.11 o 
   2   6   4      354.97      333.06      3.62 o 
   3   6   4     1020.62      984.96      9.29 o 
   4   6   4      868.83      873.16      9.17 o 
   5   6   4      399.73      421.05      5.43 o 
   6   6   4      139.41      131.30      3.47 o 
   7   6   4      203.66      205.38      4.64 o 
   8   6   4      193.14      179.06      4.58 o 
   9   6   4      184.63      203.85      6.80 o 
  10   6   4       46.88       40.40      5.21 o 
  -8   7   4        5.72       14.79      6.23 o 
  -7   7   4        2.14        6.80      3.43 o 
  -6   7   4       21.35       28.61      3.85 o 
  -5   7   4      691.82      689.42     15.95 o 
  -4   7   4       67.54       69.81      2.76 o 
  -3   7   4       76.48       77.36      1.82 o 
  -2   7   4        7.12        4.66      0.89 o 
  -1   7   4       82.26       60.37      3.27 o 
   0   7   4     3708.94     3798.56     32.38 o 
   1   7   4     1978.75     1923.50     15.00 o 
   2   7   4      165.95      157.73      2.34 o 
   3   7   4        2.33        4.26      0.76 o 
   4   7   4      394.53      435.44      5.06 o 
   5   7   4      535.02      568.13      6.34 o 
   6   7   4      953.87      919.28     10.96 o 
   7   7   4       92.42       79.11      2.87 o 
   8   7   4      163.08      160.28      4.08 o 
   9   7   4       40.63       43.28      2.96 o 
  10   7   4      104.07      104.39     11.28 o 
  -8   8   4       93.55      105.07     10.90 o 
  -7   8   4      114.71      136.98     10.51 o 
  -6   8   4       70.21       57.44      5.08 o 
  -5   8   4       79.64       83.27      4.16 o 
  -4   8   4      948.10      917.73     37.18 o 
  -3   8   4       83.09       74.74      2.74 o 
  -2   8   4        1.33        1.61      1.06 o 
  -1   8   4      181.75      187.02      3.51 o 
   0   8   4       39.12       48.46      1.54 o 
   1   8   4      780.76      827.61      7.22 o 
   2   8   4      128.39      127.35      2.65 o 
   3   8   4      380.09      378.22      5.21 o 
   4   8   4      434.26      428.76      5.13 o 
   5   8   4     1308.13     1259.21     11.64 o 
   6   8   4       43.26       38.13      2.02 o 
   7   8   4      165.60      164.68      4.07 o 
   8   8   4       39.58       35.10      2.35 o 
   9   8   4       32.38       37.31      3.06 o 
  -7   9   4       16.79       24.10      5.06 o 
  -6   9   4       62.57       57.78      5.36 o 
  -5   9   4       91.63      102.94      6.33 o 
  -4   9   4      944.05      983.13     21.02 o 
  -3   9   4        9.05        8.17      2.75 o 
  -2   9   4      287.61      295.23      6.74 o 
  -1   9   4      107.84       98.97      2.69 o 
   0   9   4      268.40      258.50      3.85 o 
   1   9   4      497.60      500.21      7.34 o 
   2   9   4     1025.48     1048.36     10.00 o 
   3   9   4        1.64        2.47      0.94 o 
   4   9   4     1112.62     1050.24      9.93 o 
   5   9   4      163.93      172.39      3.66 o 
   6   9   4      160.07      161.63      3.74 o 
   7   9   4      135.88      145.76      5.28 o 
   8   9   4       16.03       14.69      1.98 o 
   9   9   4       16.72       15.31      2.56 o 
  -7  10   4       77.30       84.83      6.88 o 
  -6  10   4       72.28       86.66      6.60 o 
  -5  10   4        1.10        3.11      3.03 o 
  -4  10   4       34.67       26.73      4.48 o 
  -3  10   4      224.23      222.80      8.66 o 
  -2  10   4       37.91       36.70      3.98 o 
  -1  10   4       73.12       63.98      4.49 o 
   0  10   4      207.95      216.15      6.68 o 
   1  10   4      729.15      707.30      9.21 o 
   2  10   4      156.58      156.78      3.35 o 
   3  10   4      261.06      246.95      5.39 o 
   4  10   4      251.26      258.47      4.52 o 
   5  10   4        9.26       18.68      1.53 o 
   6  10   4      431.77      442.02      6.53 o 
   7  10   4      158.54      176.16      4.27 o 
   8  10   4       16.85       18.86      2.15 o 
  -6  11   4        3.54       -2.53      3.30 o 
  -5  11   4        1.01       -1.06      2.88 o 
  -4  11   4      172.59      173.76      8.24 o 
  -3  11   4      266.61      281.98     10.17 o 
  -2  11   4      247.30      283.19      7.56 o 
  -1  11   4      131.63      123.09      4.78 o 
   0  11   4        0.39       -0.68      1.54 o 
   1  11   4      105.63      109.06      3.82 o 
   2  11   4      190.15      192.60      4.47 o 
   3  11   4       46.72       35.56      3.86 o 
   4  11   4        2.00        0.04      1.36 o 
   5  11   4       94.78       90.07      3.25 o 
   6  11   4       70.35       78.89      3.52 o 
   7  11   4        8.04        5.48      1.63 o 
   8  11   4       36.85       35.94      2.88 o 
  -5  12   4       18.82       15.67      4.26 o 
  -4  12   4        1.57        4.09      3.03 o 
  -3  12   4       24.08       22.40      4.21 o 
  -2  12   4      172.72      166.41      9.41 o 
  -1  12   4       43.83       46.86      3.51 o 
   0  12   4      101.96       88.32      6.23 o 
   1  12   4       91.93       86.67      4.37 o 
   2  12   4      265.80      252.82      7.98 o 
   3  12   4      150.49      138.69      4.79 o 
   4  12   4       64.82       54.75      2.91 o 
   5  12   4        2.23       -0.41      1.61 o 
   6  12   4        3.11       11.63      2.42 o 
   7  12   4       74.01       67.25      4.17 o 
  -5  13   4        0.16        0.78      3.58 o 
  -4  13   4       20.91       27.60     11.67 o 
  -3  13   4      190.96      214.52      7.42 o 
  -2  13   4      100.04      108.54      5.37 o 
  -1  13   4      100.85      111.46      5.23 o 
   0  13   4      116.68      106.09      8.22 o 
   1  13   4        3.45        2.37      2.19 o 
   2  13   4        6.14       11.20      2.62 o 
   3  13   4       36.55       39.37      3.54 o 
   4  13   4       85.56       79.46      4.17 o 
   5  13   4        0.07       -2.16      2.22 o 
   6  13   4       10.28        8.28      2.96 o 
  -3  14   4       15.57       11.06      4.09 o 
  -2  14   4       12.27       11.42      3.06 o 
  -1  14   4       47.21       48.74      4.04 o 
   0  14   4       76.87       78.21      4.69 o 
   1  14   4        1.14       -1.29      2.08 o 
   2  14   4        0.75        0.26      2.22 o 
   3  14   4      199.31      201.69      8.69 o 
   4  14   4        2.45       -1.24      2.02 o 
   5  14   4       60.98       62.55      4.64 o 
  -2  15   4      184.43      184.06     12.84 o 
  -1  15   4       14.73       14.76      4.10 o 
   0  15   4       39.24       44.88      4.11 o 
   1  15   4       12.61        8.52      2.75 o 
   2  15   4       24.25       29.40      3.78 o 
   3  15   4       18.26       15.07      3.41 o 
   4  15   4        7.81       12.06      5.06 o 
  -2 -14   5        0.87        3.30      3.63 o 
  -1 -14   5        0.14       -0.39      2.39 o 
   0 -14   5      264.76      293.83      8.90 o 
   1 -14   5        0.17       -0.33      2.68 o 
   2 -14   5       36.14       37.17      6.10 o 
   3 -14   5       10.79       12.06      6.23 o 
  -4 -13   5       68.58       70.84      4.26 o 
  -3 -13   5       63.62       66.81      3.97 o 
  -2 -13   5        3.59       -0.29      1.92 o 
  -1 -13   5       10.90        9.41      2.36 o 
   0 -13   5        0.28       -0.36      2.08 o 
   1 -13   5      200.79      208.88      6.26 o 
   2 -13   5        1.03       -0.02      2.50 o 
   3 -13   5        7.42        8.19      2.99 o 
   4 -13   5        3.13        3.79      2.92 o 
  -5 -12   5       37.64       44.38      3.62 o 
  -4 -12   5        0.22       -0.21      1.77 o 
  -3 -12   5        0.57       -2.40      2.40 o 
  -2 -12   5       41.65       39.50      3.25 o 
  -1 -12   5       11.67       14.01      2.33 o 
   0 -12   5       94.78       86.97      3.98 o 
   1 -12   5      294.15      306.46      7.29 o 
   2 -12   5      223.69      204.78      6.07 o 
   3 -12   5       16.13       23.72      3.38 o 
   4 -12   5        8.21        7.05      3.20 o 
   5 -12   5      104.93      104.43      5.98 o 
  -6 -11   5        0.68        1.45      2.23 o 
  -5 -11   5        9.56        7.13      2.06 o 
  -4 -11   5       47.50       52.16      3.19 o 
  -3 -11   5      330.63      323.81      6.67 o 
  -2 -11   5        0.96        2.02      1.84 o 
  -1 -11   5       99.57      100.38      5.06 o 
   0 -11   5       16.46       16.85      2.32 o 
   1 -11   5      141.55      145.59      4.76 o 
   2 -11   5       86.60       80.23      3.83 o 
   3 -11   5        2.63        6.35      2.15 o 
   4 -11   5        6.89       12.80      2.43 o 
   5 -11   5       81.49       70.59      5.11 o 
   6 -11   5      116.63      123.58      6.55 o 
  -7 -10   5       50.20       52.92      6.62 o 
  -6 -10   5        0.35       -1.32      1.66 o 
  -5 -10   5       12.25       11.14      2.04 o 
  -4 -10   5      109.28      113.35      4.65 o 
  -3 -10   5       68.31       66.05      3.76 o 
  -2 -10   5      142.01      130.59      8.31 o 
  -1 -10   5       39.81       38.65      2.71 o 
   0 -10   5       31.63       22.91      2.37 o 
   1 -10   5      283.10      288.64      6.51 o 
   2 -10   5      563.13      590.76     13.86 o 
   3 -10   5      694.61      672.91     12.44 o 
   4 -10   5        0.42        2.30      1.83 o 
   5 -10   5       12.05       12.24      2.51 o 
   6 -10   5       24.53       27.08      3.24 o 
   7 -10   5       51.36       39.84      4.32 o 
  -7  -9   5       39.54       46.23      3.60 o 
  -6  -9   5       74.14       84.95      3.71 o 
  -5  -9   5      291.61      271.08      5.52 o 
  -4  -9   5      133.51      133.31      3.72 o 
  -3  -9   5       64.41       54.44      2.63 o 
  -2  -9   5      507.44      516.97      8.97 o 
  -1  -9   5       63.94       62.09      3.04 o 
   0  -9   5      239.49      223.26      5.33 o 
   1  -9   5      187.55      200.82      5.19 o 
   2  -9   5       52.67       54.45      3.44 o 
   3  -9   5       27.07       28.27      2.77 o 
   4  -9   5       20.19       13.37      2.16 o 
   5  -9   5       25.25       32.55      2.91 o 
   6  -9   5      198.49      212.75      7.22 o 
   7  -9   5      411.76      408.30     10.78 o 
   8  -9   5       61.73       55.91      5.91 o 
  -8  -8   5        1.51       -0.38      2.13 o 
  -7  -8   5       21.48       23.06      2.59 o 
  -6  -8   5       43.54       37.47      2.87 o 
  -5  -8   5       59.95       60.92      2.73 o 
  -4  -8   5       39.21       37.66      2.23 o 
  -3  -8   5      552.29      497.77      9.57 o 
  -2  -8   5       67.13       68.91      3.08 o 
  -1  -8   5      123.47      111.16      3.71 o 
   0  -8   5       16.92       19.11      1.90 o 
   1  -8   5      370.79      380.62      7.08 o 
   2  -8   5      729.37      760.82     12.95 o 
   3  -8   5      157.92      150.83      4.50 o 
   4  -8   5      383.61      362.33      7.49 o 
   5  -8   5       32.68       42.02      3.01 o 
   6  -8   5        5.88        8.86      2.27 o 
   7  -8   5       17.36        8.60      2.90 o 
   8  -8   5       43.79       29.17      4.68 o 
  -8  -7   5        0.83        4.38      2.33 o 
  -7  -7   5        9.63       10.48      2.07 o 
  -6  -7   5      178.63      180.29      4.44 o 
  -5  -7   5       15.37       14.38      1.72 o 
  -4  -7   5      878.52      851.37     10.83 o 
  -3  -7   5        2.38        1.21      1.01 o 
  -2  -7   5       86.87      100.75      4.03 o 
  -1  -7   5      549.07      557.57     10.17 o 
   0  -7   5      887.13      849.21     11.60 o 
   1  -7   5       43.64       46.37      2.41 o 
   2  -7   5       12.39       10.75      1.46 o 
   3  -7   5       84.52       83.82      3.34 o 
   4  -7   5        1.13       -1.17      1.17 o 
   5  -7   5      107.92      105.93      4.08 o 
   6  -7   5      188.22      175.14      5.34 o 
   7  -7   5      553.77      515.68     11.76 o 
   8  -7   5      107.45      119.88      5.99 o 
   9  -7   5       84.76      102.86      6.20 o 
  -8  -6   5       84.17      106.29      4.78 o 
  -7  -6   5       28.26       35.90      2.48 o 
  -6  -6   5       12.01       10.12      1.63 o 
  -5  -6   5       57.70       55.38      2.48 o 
  -4  -6   5       21.01       21.49      1.68 o 
  -3  -6   5      213.08      204.89      4.15 o 
  -2  -6   5      417.48      388.41      6.67 o 
  -1  -6   5      776.81      769.72     10.52 o 
   0  -6   5     1429.60     1363.39     16.40 o 
   1  -6   5      326.27      295.66      6.40 o 
   2  -6   5      235.33      256.07      4.81 o 
   3  -6   5      577.05      560.44      8.18 o 
   4  -6   5      178.04      172.46      4.56 o 
   5  -6   5       10.92       12.51      1.93 o 
   6  -6   5       20.65       20.55      2.32 o 
   7  -6   5      134.90      142.53      5.99 o 
   8  -6   5       56.87       62.20      4.63 o 
   9  -6   5        2.57        0.03      2.77 o 
  -9  -5   5       13.39       14.81      2.89 o 
  -8  -5   5        2.19       -0.67      1.66 o 
  -7  -5   5        2.69        5.66      1.57 o 
  -6  -5   5       60.51       56.12      4.06 o 
  -5  -5   5      165.39      190.23      4.07 o 
  -4  -5   5      740.14      714.74      8.57 o 
  -3  -5   5      477.17      463.93      6.16 o 
  -2  -5   5      703.63      734.30      9.91 o 
  -1  -5   5      178.68      221.20      4.43 o 
   0  -5   5      855.35      865.23     11.09 o 
   1  -5   5      627.41      569.16      9.37 o 
   2  -5   5       39.78       37.11      2.08 o 
   3  -5   5      137.53      131.73      4.04 o 
   4  -5   5      130.35      147.20      5.45 o 
   5  -5   5      316.05      317.50      6.40 o 
   6  -5   5        1.24        3.02      1.49 o 
   7  -5   5      101.44       95.46      4.85 o 
   8  -5   5       51.80       52.90      6.87 o 
   9  -5   5       35.97       39.38      4.26 o 
  -9  -4   5        2.54        1.21      1.97 o 
  -8  -4   5       28.47       30.33      2.64 o 
  -7  -4   5      184.16      199.79      4.63 o 
  -6  -4   5        5.78        4.59      1.31 o 
  -5  -4   5       17.29       16.18      1.56 o 
  -4  -4   5       36.48       42.19      1.85 o 
  -3  -4   5       71.85       77.19      2.38 o 
  -2  -4   5       65.51       72.30      2.45 o 
  -1  -4   5      248.69      277.34      4.75 o 
   0  -4   5      633.35      581.98      7.86 o 
   1  -4   5     3679.63     3661.19     44.19 o 
   2  -4   5     1549.96     1528.95     17.47 o 
   3  -4   5      270.89      311.32      5.51 o 
   4  -4   5      140.86      139.39      3.55 o 
   5  -4   5      362.20      327.33      6.17 o 
   6  -4   5       71.50       65.35      2.95 o 
   7  -4   5        4.37        3.48      2.09 o 
   8  -4   5        2.06        0.58      2.48 o 
   9  -4   5        1.77       -0.19      2.34 o 
  10  -4   5        3.69        2.61      3.71 o 
  -9  -3   5       52.96       60.94      5.42 o 
  -8  -3   5      159.56      163.90      6.32 o 
  -7  -3   5       87.67       91.36      3.23 o 
  -6  -3   5        6.22        5.90      1.38 o 
  -5  -3   5      302.14      300.94      5.10 o 
  -4  -3   5     1196.73     1151.18     11.90 o 
  -3  -3   5     1974.99     1977.13     19.86 o 
  -2  -3   5     2448.67     2443.70     26.26 o 
  -1  -3   5        7.05        6.30      0.86 o 
   0  -3   5       37.32       38.72      2.19 o 
   1  -3   5      150.70      147.54      3.75 o 
   2  -3   5      638.50      725.15     11.57 o 
   3  -3   5      177.33      169.82      5.06 o 
   4  -3   5        9.93       11.96      2.02 o 
   5  -3   5      835.74      831.23     13.30 o 
   6  -3   5       15.82       19.18      2.11 o 
   7  -3   5       66.13       71.05      3.89 o 
   8  -3   5        1.03       -2.60      2.60 o 
   9  -3   5       61.77       73.33      8.40 o 
  10  -3   5        0.33       -3.30      3.30 o 
  -9  -2   5        0.08        0.00      2.16 o 
  -8  -2   5        7.22        7.55      2.09 o 
  -7  -2   5       99.63      114.46      3.46 o 
  -6  -2   5        0.92        1.89      1.18 o 
  -5  -2   5      254.09      245.98      4.67 o 
  -4  -2   5       19.32       21.71      2.34 o 
  -3  -2   5      198.46      192.98      3.47 o 
  -2  -2   5     1412.80     1414.12     15.80 o 
  -1  -2   5      257.33      247.17      5.79 o 
   0  -2   5     1103.10     1146.23     12.78 o 
   1  -2   5      632.51      647.62      8.06 o 
   2  -2   5      817.88      837.46     10.28 o 
   3  -2   5     2023.19     2043.78     22.59 o 
   4  -2   5     1385.86     1453.88     17.29 o 
   5  -2   5       89.35       88.57      3.54 o 
   6  -2   5      114.63      103.69      4.06 o 
   7  -2   5       94.14       85.00      3.65 o 
   8  -2   5       13.22       10.65      2.21 o 
   9  -2   5       13.56       12.87      3.13 o 
  10  -2   5       33.65       32.15      4.95 o 
  -9  -1   5        1.16        2.23      2.31 o 
  -8  -1   5      169.08      185.68      5.06 o 
  -7  -1   5      118.19      127.41      3.99 o 
  -6  -1   5      401.01      382.43      6.49 o 
  -5  -1   5      564.40      530.98      7.39 o 
  -4  -1   5       19.12       17.13      1.56 o 
  -3  -1   5      258.59      239.82      3.82 o 
  -2  -1   5     2391.88     2329.55     24.70 o 
  -1  -1   5     1274.36     1275.92     13.86 o 
   0  -1   5      727.65      718.34      9.93 o 
   1  -1   5       80.84       80.45      2.02 o 
   2  -1   5      113.08      137.88      5.37 o 
   3  -1   5     1435.69     1529.46     17.49 o 
   4  -1   5      950.83      997.59     12.31 o 
   5  -1   5       15.27       24.55      1.57 o 
   6  -1   5      587.35      574.03      9.16 o 
   7  -1   5      228.74      224.88      5.60 o 
   8  -1   5      186.06      172.12      6.09 o 
   9  -1   5       67.79       70.06      5.23 o 
  10  -1   5       36.49       30.33      4.95 o 
  -9   0   5       52.55       62.03      3.92 o 
  -8   0   5       59.27       65.34      3.25 o 
  -7   0   5      475.03      463.95      7.77 o 
  -6   0   5      127.77      141.72      3.71 o 
  -5   0   5       14.97       12.14      1.39 o 
  -4   0   5      254.51      254.39      4.20 o 
  -3   0   5      647.88      626.80      7.36 o 
  -2   0   5     1652.00     1754.92     16.92 o 
  -1   0   5     1313.37     1371.42     16.86 o 
   0   0   5      621.25      646.10     10.80 o 
   1   0   5     1059.92     1078.36     12.00 o 
   2   0   5      702.85      884.02     10.45 o 
   3   0   5     5175.53     5340.14     54.27 o 
   4   0   5      315.13      287.02      4.25 o 
   5   0   5      323.74      314.58     10.23 o 
   6   0   5        0.17       -1.47      1.85 o 
   7   0   5       73.88       71.06      3.78 o 
   8   0   5      196.20      181.96      6.18 o 
   9   0   5        4.18        0.82      2.45 o 
  10   0   5       31.72       38.65      4.22 o 
  -9   1   5       14.41       17.72      3.19 o 
  -8   1   5      115.45      112.38      4.39 o 
  -7   1   5       61.26       47.50      2.35 o 
  -6   1   5      872.26      815.83      9.68 o 
  -5   1   5     1236.95     1174.19     12.06 o 
  -4   1   5      525.69      471.15      6.22 o 
  -3   1   5      130.19      120.53      5.59 o 
  -2   1   5     1745.00     1890.41     32.64 o 
  -1   1   5       18.92       33.72      1.09 o 
   0   1   5      364.84      389.59      5.80 o 
   1   1   5        0.30        1.17      0.51 o 
   2   1   5       37.20       39.68      2.02 o 
   3   1   5       55.84       55.56      2.29 o 
   4   1   5     1884.34     2037.91     26.01 o 
   5   1   5       28.30       26.70      2.22 o 
   6   1   5      164.41      143.46      4.71 o 
   7   1   5      207.00      192.59      5.96 o 
   8   1   5       81.46       73.36      4.26 o 
   9   1   5      576.88      570.70     12.53 o 
  10   1   5       31.28       34.03      4.03 o 
  -9   2   5      273.89      278.29      8.42 o 
  -8   2   5      122.62      135.69      5.90 o 
  -7   2   5       30.25       37.12      2.32 o 
  -6   2   5      170.90      144.75      3.22 o 
  -5   2   5      214.61      205.32      3.81 o 
  -4   2   5      938.22      899.94     12.87 o 
  -3   2   5      382.56      351.40      8.99 o 
  -2   2   5      386.55      363.02      4.96 o 
  -1   2   5     6223.53     6747.61     71.76 o 
   0   2   5       57.45       46.17      1.47 o 
   1   2   5      176.85      217.72      3.23 o 
   2   2   5       35.63       36.15      1.80 o 
   3   2   5      165.52      146.69      3.31 o 
   4   2   5     2524.59     2628.36     28.56 o 
   5   2   5       93.33       62.47      4.45 o 
   6   2   5      542.08      534.20     11.90 o 
   7   2   5      178.17      185.04      6.47 o 
   8   2   5        0.93       -1.94      1.94 o 
   9   2   5      262.67      283.41      8.50 o 
  10   2   5      102.61       89.08      7.60 o 
  -9   3   5        8.31        7.89      2.77 o 
  -8   3   5        0.68        1.58      1.97 o 
  -7   3   5       31.50       38.64      2.46 o 
  -6   3   5      297.06      301.92      6.27 o 
  -5   3   5      255.18      224.76      3.99 o 
  -4   3   5     2735.52     2771.20     30.55 o 
  -3   3   5     2014.44     1892.00     18.79 o 
  -2   3   5        3.89       10.16      0.78 o 
  -1   3   5       26.62       26.94      0.78 o 
   0   3   5     1663.55     1762.09     17.00 o 
   1   3   5       31.69       36.71      1.16 o 
   2   3   5      455.97      476.39      5.15 o 
   3   3   5      118.28       99.83      2.53 o 
   4   3   5       19.26       13.00      1.13 o 
   5   3   5      706.30      701.66     11.79 o 
   6   3   5      113.71       98.91      4.03 o 
   7   3   5       18.74       12.51      2.55 o 
   8   3   5      510.20      524.08     11.42 o 
   9   3   5       25.17       35.29      3.77 o 
  10   3   5      266.66      261.22      8.74 o 
  -9   4   5       28.02       44.53      5.08 o 
  -8   4   5      179.97      206.19      5.86 o 
  -7   4   5      123.37      126.67      4.41 o 
  -6   4   5       64.94       65.75      4.04 o 
  -5   4   5      977.16      931.08     12.62 o 
  -4   4   5       27.18       31.57      1.88 o 
  -3   4   5     1437.22     1539.35     17.64 o 
  -2   4   5       12.30       15.00      1.89 o 
  -1   4   5      524.17      468.24      5.46 o 
   0   4   5     3480.98     3665.21     30.93 o 
   1   4   5     2176.17     2093.23     16.79 o 
   2   4   5     4395.27     4608.18     38.83 o 
   3   4   5       58.52       87.23      1.99 o 
   4   4   5       34.10       31.60      1.68 o 
   5   4   5     1172.11     1190.48     12.09 o 
   6   4   5      119.93      122.18      4.61 o 
   7   4   5      810.51      823.54     14.56 o 
   8   4   5       23.12       21.64      3.15 o 
   9   4   5      161.77      147.42      6.33 o 
  10   4   5      147.90      138.37      7.81 o 
  -9   5   5       40.77       40.06      5.32 o 
  -8   5   5      193.57      219.08     12.84 o 
  -7   5   5       24.43       32.84      3.98 o 
  -6   5   5      178.32      187.22      6.81 o 
  -5   5   5      150.28      153.73      4.19 o 
  -4   5   5     1583.57     1598.43     18.86 o 
  -3   5   5        7.11        5.69      0.95 o 
  -2   5   5     2821.26     2761.72     27.12 o 
  -1   5   5      112.01       87.90      2.96 o 
   0   5   5       31.05       42.92      1.61 o 
   1   5   5     2219.32     2392.87     19.16 o 
   2   5   5        3.79       14.88      0.81 o 
   3   5   5       59.19       78.11      2.05 o 
   4   5   5      299.59      283.36      4.21 o 
   5   5   5     1071.12     1048.73     11.07 o 
   6   5   5      407.01      364.98      6.35 o 
   7   5   5      220.81      199.45      5.47 o 
   8   5   5        7.70       10.04      2.74 o 
   9   5   5        1.01       -0.08      2.39 o 
  10   5   5      164.48      182.22      9.07 o 
  -8   6   5        1.64        0.39      4.67 o 
  -7   6   5      124.68      139.58     12.26 o 
  -6   6   5        7.02       12.33      3.11 o 
  -5   6   5      120.35       99.01      6.62 o 
  -4   6   5     1971.76     1972.68     20.13 o 
  -3   6   5        1.27        1.97      0.76 o 
  -2   6   5      711.97      730.64      6.63 o 
  -1   6   5      420.35      420.40      6.07 o 
   0   6   5      193.66      234.72      4.22 o 
   1   6   5     2646.38     2700.04     21.59 o 
   2   6   5     2292.69     2308.52     18.91 o 
   3   6   5     2045.61     2042.19     17.23 o 
   4   6   5      117.38      114.39      2.47 o 
   5   6   5        0.73        1.29      0.92 o 
   6   6   5      400.67      381.40      6.75 o 
   7   6   5        6.38        4.22      1.65 o 
   8   6   5      203.45      183.85      5.71 o 
   9   6   5        0.41        0.96      2.54 o 
  10   6   5       24.21       22.05      4.48 o 
  -8   7   5       61.33       62.65      8.56 o 
  -7   7   5      328.45      349.84     11.69 o 
  -6   7   5      136.27      151.66      7.59 o 
  -5   7   5       83.13      100.91     14.20 o 
  -4   7   5        4.09        2.42      1.35 o 
  -3   7   5      131.25      142.40      3.62 o 
  -2   7   5      323.24      283.11      6.41 o 
  -1   7   5       76.89       78.45      2.44 o 
   0   7   5       27.64       40.28      1.47 o 
   1   7   5      481.58      504.36      4.60 o 
   2   7   5      330.08      345.76      3.75 o 
   3   7   5      330.08      307.05      4.06 o 
   4   7   5      115.21      109.06      2.50 o 
   5   7   5        0.64       -0.78      0.91 o 
   6   7   5      724.83      706.39      9.11 o 
   7   7   5      879.60      862.86     10.95 o 
   8   7   5      157.64      154.90      4.80 o 
   9   7   5       39.68       38.05      3.49 o 
  10   7   5        0.06        3.11      4.67 o 
  -8   8   5       18.26       23.74      7.00 o 
  -7   8   5        7.99        3.66      4.86 o 
  -6   8   5       99.18      105.56     11.48 o 
  -5   8   5        0.38        1.60      4.67 o 
  -4   8   5       10.57        2.09      2.60 o 
  -3   8   5      186.08      187.82      5.31 o 
  -2   8   5       90.88       91.21      3.59 o 
  -1   8   5      332.15      310.64      7.75 o 
   0   8   5      129.81      128.36      2.72 o 
   1   8   5       83.69       77.98      1.91 o 
   2   8   5      723.65      708.91      7.12 o 
   3   8   5      151.95      153.64      2.59 o 
   4   8   5      680.81      676.50      7.02 o 
   5   8   5       26.08       20.49      1.48 o 
   6   8   5       85.24       82.94      2.75 o 
   7   8   5      411.68      367.54      5.98 o 
   8   8   5       55.54       55.58      2.72 o 
   9   8   5        6.23        3.24      1.86 o 
  -7   9   5       54.45       57.93      5.78 o 
  -6   9   5      335.39      358.78     11.97 o 
  -5   9   5      179.37      186.84      8.25 o 
  -4   9   5      131.76      132.47      6.70 o 
  -3   9   5       49.87       51.80      4.40 o 
  -2   9   5      135.03      121.71      5.07 o 
  -1   9   5      528.11      519.71     12.92 o 
   0   9   5       44.61       42.56      2.49 o 
   1   9   5       81.98       76.89      2.95 o 
   2   9   5       23.73       21.66      1.39 o 
   3   9   5      450.82      411.13      4.80 o 
   4   9   5       13.06       16.96      1.29 o 
   5   9   5      546.52      529.93      6.34 o 
   6   9   5       93.50       92.57      2.92 o 
   7   9   5       26.27       28.54      2.14 o 
   8   9   5      100.39       97.12      3.46 o 
   9   9   5      142.54      158.95      4.81 o 
  -7  10   5       17.19       28.20      5.08 o 
  -6  10   5       32.36       38.42      5.06 o 
  -5  10   5        4.84        3.50      3.03 o 
  -4  10   5        4.10        8.76      3.03 o 
  -3  10   5       56.22       49.23      4.53 o 
  -2  10   5       32.77       34.49      3.18 o 
  -1  10   5      113.75      111.29      3.63 o 
   0  10   5      274.47      269.23      7.58 o 
   1  10   5       93.56      101.40      3.62 o 
   2  10   5       16.79       14.02      1.78 o 
   3  10   5      242.82      238.81      4.89 o 
   4  10   5        4.91       11.30      1.51 o 
   5  10   5      270.03      263.97      4.26 o 
   6  10   5        1.86        2.91      1.37 o 
   7  10   5        0.07       -1.17      1.39 o 
   8  10   5      228.13      205.94      4.88 o 
  -6  11   5       15.83       11.55      4.21 o 
  -5  11   5      160.93      184.65     13.62 o 
  -4  11   5      249.04      278.13     10.45 o 
  -3  11   5      115.52      122.75      8.56 o 
  -2  11   5       17.44       19.92      2.68 o 
  -1  11   5        0.64       -0.48      1.65 o 
   0  11   5      108.93       99.42      3.65 o 
   1  11   5       96.06      102.84      3.79 o 
   2  11   5       70.90       68.01      3.35 o 
   3  11   5        2.43        1.00      1.63 o 
   4  11   5       75.45       71.50      3.55 o 
   5  11   5       96.97       98.94      3.76 o 
   6  11   5        0.29        0.27      1.77 o 
   7  11   5        0.28       -1.62      1.96 o 
   8  11   5       14.66       13.66      2.84 o 
  -5  12   5        0.55        0.54      3.27 o 
  -4  12   5        0.99        3.68      2.99 o 
  -3  12   5       34.81       32.46      4.53 o 
  -2  12   5       38.13       40.25      3.54 o 
  -1  12   5       42.10       48.17      5.58 o 
   0  12   5      378.64      371.86      8.74 o 
   1  12   5       27.71       31.74      2.61 o 
   2  12   5       56.35       65.97      3.37 o 
   3  12   5       13.35       12.76      2.18 o 
   4  12   5        6.05        6.19      1.99 o 
   5  12   5       38.12       39.69      3.76 o 
   6  12   5      128.61      127.52      5.98 o 
   7  12   5        1.24       -1.63      2.37 o 
  -4  13   5      134.32      142.04     12.84 o 
  -3  13   5       15.43       20.94      4.26 o 
  -2  13   5      154.82      155.76      8.09 o 
  -1  13   5        6.14        3.86      3.08 o 
   0  13   5        5.70        3.82      2.14 o 
   1  13   5      138.44      110.82      4.97 o 
   2  13   5      103.14       99.96      4.97 o 
   3  13   5       79.40       74.24      3.83 o 
   4  13   5        0.32        2.48      1.95 o 
   5  13   5       81.28       86.47      4.96 o 
   6  13   5       40.97       39.31      4.10 o 
  -3  14   5       24.84       44.58      5.76 o 
  -2  14   5       69.71       65.81     12.84 o 
  -1  14   5        5.92        4.17      3.27 o 
   0  14   5       61.34       59.00      7.20 o 
   1  14   5       62.42       56.70      4.01 o 
   2  14   5       20.79       25.46      3.31 o 
   3  14   5       82.19       92.71      5.15 o 
   4  14   5        6.25        2.19      2.19 o 
   5  14   5        1.68        4.37      2.68 o 
  -1  15   5        1.37       -1.17      4.28 o 
   0  15   5       37.04       31.79      4.95 o 
   1  15   5       20.57       29.51      5.06 o 
   2  15   5        7.02        5.06      3.37 o 
   3  15   5      106.13      102.78      5.86 o 
  -1 -14   6       11.03        8.17      4.67 o 
   0 -14   6        0.03        1.38      2.77 o 
   1 -14   6        1.81        2.01      2.90 o 
  -3 -13   6        5.73        3.15      2.37 o 
  -2 -13   6        1.63       -1.57      1.93 o 
  -1 -13   6        0.82        0.99      2.09 o 
   0 -13   6      134.36      118.95      5.05 o 
   1 -13   6       48.39       50.46      3.74 o 
   2 -13   6       22.21       24.05      3.65 o 
   3 -13   6      121.08      144.41      6.59 o 
   4 -13   6       38.82       39.49      5.50 o 
  -4 -12   6       24.98       27.76      4.38 o 
  -3 -12   6        2.12        1.50      2.01 o 
  -2 -12   6       28.95       26.92      3.01 o 
  -1 -12   6      220.17      226.95      9.60 o 
   0 -12   6      153.93      164.92      5.84 o 
   1 -12   6        1.34        0.18      1.88 o 
   2 -12   6        0.21       -2.01      2.01 o 
   3 -12   6      207.72      205.19      6.36 o 
   4 -12   6       15.08       15.42      3.22 o 
   5 -12   6        2.19       -3.16      3.16 o 
  -5 -11   6       88.10       93.89      5.26 o 
  -4 -11   6        8.19        4.47      2.13 o 
  -3 -11   6        0.53        0.52      1.53 o 
  -2 -11   6        6.25        6.96      2.13 o 
  -1 -11   6        1.23       -0.78      1.66 o 
   0 -11   6      141.07      132.73      4.75 o 
   1 -11   6       44.38       45.87      3.26 o 
   2 -11   6        8.63       12.27      2.38 o 
   3 -11   6       42.72       42.79      3.29 o 
   4 -11   6      339.12      386.65     18.10 o 
   5 -11   6      117.81      113.67      5.76 o 
   6 -11   6       43.59       45.11      4.34 o 
  -6 -10   6       39.83       49.68      8.56 o 
  -5 -10   6       23.49       27.74      2.97 o 
  -4 -10   6       88.61       97.82      3.87 o 
  -3 -10   6       48.55       47.60      2.90 o 
  -2 -10   6        1.30        1.29      1.61 o 
  -1 -10   6       20.43       22.79      3.72 o 
   0 -10   6      296.50      273.38      6.41 o 
   1 -10   6      355.01      360.41      7.58 o 
   2 -10   6       11.79       15.98      2.32 o 
   3 -10   6       41.27       45.00      6.94 o 
   4 -10   6       58.82       49.07      3.96 o 
   5 -10   6       79.06       69.08      4.64 o 
   6 -10   6       36.62       39.61      6.77 o 
   7 -10   6       17.32       25.44      6.02 o 
  -7  -9   6       27.45       26.04      4.59 o 
  -6  -9   6       16.22       16.61      3.18 o 
  -5  -9   6       35.44       33.61      2.90 o 
  -4  -9   6      184.50      185.26      5.18 o 
  -3  -9   6       68.74       56.59      3.21 o 
  -2  -9   6        2.49        4.59      1.73 o 
  -1  -9   6       92.39       92.09      3.71 o 
   0  -9   6       46.14       46.00      2.80 o 
   1  -9   6      242.03      248.63      5.91 o 
   2  -9   6        2.60        3.31      2.19 o 
   3  -9   6       10.02        7.65      2.25 o 
   4  -9   6      180.61      173.76      6.21 o 
   5  -9   6      233.37      247.41      7.63 o 
   6  -9   6      464.86      475.12     11.38 o 
   7  -9   6       14.86       14.47      3.44 o 
   8  -9   6       17.07       14.12      3.58 o 
  -7  -8   6        2.85        1.09      2.45 o 
  -6  -8   6        0.84        1.20      1.65 o 
  -5  -8   6        4.20        7.41      1.67 o 
  -4  -8   6       89.62       91.48      5.99 o 
  -3  -8   6      152.61      150.05      4.50 o 
  -2  -8   6      256.55      249.65      5.65 o 
  -1  -8   6       10.60        8.56      2.19 o 
   0  -8   6        0.34       -1.21      1.21 o 
   1  -8   6      557.25      577.85      9.41 o 
   2  -8   6      156.99      148.21      5.13 o 
   3  -8   6       31.72       31.24      3.97 o 
   4  -8   6        0.97       -1.22      1.71 o 
   5  -8   6       92.68       97.18      4.78 o 
   6  -8   6        1.14        0.71      2.46 o 
   7  -8   6      563.86      512.34     14.85 o 
   8  -8   6      116.90      113.26      6.28 o 
  -8  -7   6       48.61       56.94     14.20 o 
  -7  -7   6       63.45       78.78      4.37 o 
  -6  -7   6      211.52      217.16      4.92 o 
  -5  -7   6       47.27       46.38      2.41 o 
  -4  -7   6      120.55      117.20      3.86 o 
  -3  -7   6       65.83       56.92      3.45 o 
  -2  -7   6       21.96       17.76      2.42 o 
  -1  -7   6        3.38        0.21      1.25 o 
   0  -7   6      360.15      361.70      6.63 o 
   1  -7   6       81.54       79.90      3.13 o 
   2  -7   6      760.71      741.05     14.38 o 
   3  -7   6       17.80       13.23      2.00 o 
   4  -7   6       32.98       31.67      3.70 o 
   5  -7   6      385.06      355.46     10.78 o 
   6  -7   6      114.90      119.64      5.38 o 
   7  -7   6      177.45      189.11      7.04 o 
   8  -7   6       42.35       40.45      4.16 o 
   9  -7   6        0.64        2.83      3.37 o 
  -8  -6   6       22.04       29.06      8.17 o 
  -7  -6   6       26.72       25.25      2.46 o 
  -6  -6   6       41.75       46.42      2.55 o 
  -5  -6   6      159.72      153.28      4.15 o 
  -4  -6   6      219.83      233.24      5.08 o 
  -3  -6   6        9.26       11.28      1.46 o 
  -2  -6   6     1451.72     1376.33     18.42 o 
  -1  -6   6      331.77      311.35      5.77 o 
   0  -6   6      469.01      449.50      7.81 o 
   1  -6   6        6.65        8.50      1.76 o 
   2  -6   6      114.12      105.95      3.23 o 
   3  -6   6        1.97       -0.86      1.02 o 
   4  -6   6        2.91        0.61      1.49 o 
   5  -6   6        0.48        2.90      1.77 o 
   6  -6   6      179.40      184.02      7.84 o 
   7  -6   6       60.09       64.09      4.34 o 
   8  -6   6       68.84       63.21      5.91 o 
   9  -6   6        7.66        4.98      3.83 o 
  -8  -5   6       12.42       15.34      3.98 o 
  -7  -5   6      164.05      172.19      4.86 o 
  -6  -5   6       70.69       58.06      2.85 o 
  -5  -5   6      740.60      725.30      9.94 o 
  -4  -5   6       76.71       69.13      2.73 o 
  -3  -5   6      174.35      167.61      5.48 o 
  -2  -5   6      399.51      414.41      6.72 o 
  -1  -5   6       46.84       60.49      2.45 o 
   0  -5   6       41.09       54.91      2.17 o 
   1  -5   6      709.50      731.51     11.43 o 
   2  -5   6      351.91      338.58      5.74 o 
   3  -5   6     1434.31     1376.80     23.94 o 
   4  -5   6      189.30      172.93      4.19 o 
   5  -5   6      401.18      392.90      8.80 o 
   6  -5   6      249.71      227.27      6.96 o 
   7  -5   6        1.08       -1.05      1.90 o 
   8  -5   6       20.77       13.51      2.99 o 
   9  -5   6        0.35        0.53      2.45 o 
  -8  -4   6        8.86        6.68      3.56 o 
  -7  -4   6        9.71       12.79      2.02 o 
  -6  -4   6       67.16       72.79      3.35 o 
  -5  -4   6       50.90       51.52      3.44 o 
  -4  -4   6      867.82      828.23     10.32 o 
  -3  -4   6      174.77      175.17      3.62 o 
  -2  -4   6     1712.80     1766.52     20.06 o 
  -1  -4   6     1109.05     1095.92     13.25 o 
   0  -4   6      800.11      707.26      9.21 o 
   1  -4   6       25.30       34.70      1.98 o 
   2  -4   6       52.05       40.80      1.95 o 
   3  -4   6       36.79       33.82      2.64 o 
   4  -4   6       13.61        9.70      1.38 o 
   5  -4   6        6.53        7.54      1.46 o 
   6  -4   6       18.07       16.33      2.45 o 
   7  -4   6      268.87      256.94      9.15 o 
   8  -4   6      231.32      228.36     15.33 o 
   9  -4   6       13.82       12.78      2.72 o 
  10  -4   6        2.03        1.48      2.68 o 
  -9  -3   6       84.87       77.83      9.34 o 
  -8  -3   6        5.10        8.51      2.27 o 
  -7  -3   6      140.55      131.29      4.12 o 
  -6  -3   6      108.93      115.75      3.62 o 
  -5  -3   6       38.41       45.00      2.29 o 
  -4  -3   6      272.80      290.81      5.06 o 
  -3  -3   6      377.96      366.55      7.28 o 
  -2  -3   6       14.63       35.13      3.54 o 
  -1  -3   6     3368.33     3666.90     38.17 o 
   0  -3   6      353.14      313.68      4.90 o 
   1  -3   6      615.07      691.48      8.92 o 
   2  -3   6      726.39      714.36     10.11 o 
   3  -3   6     2710.60     2701.68     29.49 o 
   4  -3   6      762.00      685.25      9.78 o 
   5  -3   6      540.66      498.33      8.16 o 
   6  -3   6       52.95       49.37      2.75 o 
   7  -3   6        8.98        8.29      2.11 o 
   8  -3   6        0.49        0.92      2.14 o 
   9  -3   6        1.34        3.01      2.54 o 
  10  -3   6        0.15       -4.28      4.67 o 
  -9  -2   6       19.29       21.40      6.62 o 
  -8  -2   6        1.36        0.15      1.65 o 
  -7  -2   6       23.10       23.90      2.27 o 
  -6  -2   6      429.87      435.75      8.53 o 
  -5  -2   6      159.43      146.22      4.54 o 
  -4  -2   6      763.14      774.91      9.52 o 
  -3  -2   6      176.54      162.09      3.20 o 
  -2  -2   6      147.28      143.12      2.95 o 
  -1  -2   6      759.77      801.07     11.19 o 
   0  -2   6     1555.29     1559.21     16.99 o 
   1  -2   6       42.97       67.07      2.40 o 
   2  -2   6      938.92     1021.73     14.32 o 
   3  -2   6      613.45      704.29      9.50 o 
   4  -2   6      138.69      131.62      3.52 o 
   5  -2   6      103.35       97.88      3.34 o 
   6  -2   6      138.18      122.20      7.70 o 
   7  -2   6        2.15        1.32      1.50 o 
   8  -2   6       73.61       75.83      3.75 o 
   9  -2   6      325.41      322.20     11.52 o 
  10  -2   6       26.74       36.19      7.39 o 
  -9  -1   6       71.74       72.77      8.56 o 
  -8  -1   6      109.16      125.78      4.78 o 
  -7  -1   6      211.49      215.26      5.67 o 
  -6  -1   6      260.47      253.25      5.17 o 
  -5  -1   6      310.55      291.86      5.19 o 
  -4  -1   6      190.66      177.11      3.59 o 
  -3  -1   6      406.71      435.86      5.80 o 
  -2  -1   6      609.13      689.06      8.63 o 
  -1  -1   6       38.37       64.35      2.27 o 
   0  -1   6      434.48      428.99      6.84 o 
   1  -1   6     2940.97     3094.96     32.29 o 
   2  -1   6     2103.71     2185.63     23.69 o 
   3  -1   6       75.68       73.83      2.47 o 
   4  -1   6     2217.83     2156.73     24.34 o 
   5  -1   6     1572.31     1522.27     26.06 o 
   6  -1   6      252.30      239.06      5.41 o 
   7  -1   6        0.96       -1.25      1.25 o 
   8  -1   6       41.77       39.97      6.54 o 
   9  -1   6        4.97        2.88      2.54 o 
  10  -1   6       18.40        4.28      5.45 o 
  -9   0   6       50.14       46.56      5.08 o 
  -8   0   6       80.30       95.53      4.25 o 
  -7   0   6        0.41        3.60      1.75 o 
  -6   0   6      262.19      270.15      5.91 o 
  -5   0   6      226.85      232.47      5.63 o 
  -4   0   6     1039.36     1013.30     12.96 o 
  -3   0   6     3079.36     3047.93     32.25 o 
  -2   0   6     1008.85     1022.18     10.50 o 
  -1   0   6      241.19      274.03      7.20 o 
   0   0   6     1689.36     1844.67     24.25 o 
   1   0   6      127.54      164.87      2.84 o 
   2   0   6       15.92        5.23      0.91 o 
   3   0   6      610.90      658.60      8.79 o 
   4   0   6      344.85      367.09     11.62 o 
   5   0   6      227.96      226.46      5.73 o 
   6   0   6        1.74       -0.51      1.41 o 
   7   0   6        2.70        2.85      2.26 o 
   8   0   6       54.94       52.16      3.69 o 
   9   0   6      129.21      130.48      5.90 o 
  10   0   6      186.80      188.99      9.47 o 
  -9   1   6       25.33       33.85      3.67 o 
  -8   1   6       28.91       31.23      2.60 o 
  -7   1   6      248.70      258.37      5.48 o 
  -6   1   6      329.50      334.96      6.66 o 
  -5   1   6        1.65        2.69      1.25 o 
  -4   1   6       80.57       88.18      2.46 o 
  -3   1   6      324.99      327.45      4.54 o 
  -2   1   6      538.84      487.21      6.29 o 
  -1   1   6      642.50      709.81      8.07 o 
   0   1   6      343.63      411.34      5.31 o 
   1   1   6     2475.13     2584.43     27.02 o 
   2   1   6     1901.71     1919.04     29.07 o 
   3   1   6      901.70      856.78     16.76 o 
   4   1   6      848.28      906.10     13.56 o 
   5   1   6      190.44      191.04      7.15 o 
   6   1   6      476.84      458.09     10.16 o 
   7   1   6      331.94      328.74      8.05 o 
   8   1   6       45.81       48.36      3.73 o 
   9   1   6        6.67        1.48      2.57 o 
  10   1   6       29.95       25.14      6.36 o 
  -9   2   6        4.34        5.20      3.43 o 
  -8   2   6      369.89      372.44      7.99 o 
  -7   2   6      134.05      145.61      5.60 o 
  -6   2   6      305.90      288.27      4.98 o 
  -5   2   6        2.66        2.71      1.02 o 
  -4   2   6      613.61      557.59      9.28 o 
  -3   2   6     1574.72     1468.36     32.86 o 
  -2   2   6     8177.86     8358.24     83.62 o 
  -1   2   6      900.76      846.17      8.73 o 
   0   2   6     1009.22     1125.78     13.88 o 
   1   2   6     1406.55     1459.48     17.92 o 
   2   2   6      708.94      731.18      9.02 o 
   3   2   6      129.91      123.99      2.91 o 
   4   2   6      822.38      899.12     13.15 o 
   5   2   6       20.84       14.19      1.94 o 
   6   2   6       25.81       17.80      2.29 o 
   7   2   6      355.44      356.29      8.51 o 
   8   2   6       64.06       68.85      7.15 o 
   9   2   6       19.01       14.92      3.61 o 
  10   2   6      347.94      351.66     10.15 o 
  -9   3   6        6.63       20.24      5.84 o 
  -8   3   6       18.55       13.67      2.15 o 
  -7   3   6      260.98      258.54      5.59 o 
  -6   3   6      351.85      322.79      5.93 o 
  -5   3   6       90.84      105.19      3.15 o 
  -4   3   6      191.31      208.75      5.63 o 
  -3   3   6      547.74      585.44      7.18 o 
  -2   3   6      289.11      281.07      4.31 o 
  -1   3   6      806.81      894.88      8.46 o 
   0   3   6      134.48      186.31      2.96 o 
   1   3   6      470.35      425.78      5.08 o 
   2   3   6       19.83       10.26      1.29 o 
   3   3   6     4572.84     4635.44     48.43 o 
   4   3   6     1249.56     1356.43     16.09 o 
   5   3   6       14.13       20.65      1.24 o 
   6   3   6       38.42       40.54      2.97 o 
   7   3   6        5.81        2.72      1.80 o 
   8   3   6      212.63      199.75     12.08 o 
   9   3   6       47.99       54.77      4.29 o 
  10   3   6       16.88       24.94      5.25 o 
  -8   4   6       30.75       29.45      3.42 o 
  -7   4   6      135.28      125.73      4.54 o 
  -6   4   6      434.03      438.07      9.32 o 
  -5   4   6     1615.78     1535.85     21.96 o 
  -4   4   6       13.25       22.28      1.77 o 
  -3   4   6       33.64       26.89      1.59 o 
  -2   4   6     1063.58     1005.96     14.24 o 
  -1   4   6     2508.01     2505.23     20.65 o 
   0   4   6     2043.51     2006.58     19.36 o 
   1   4   6      251.58      238.70      2.49 o 
   2   4   6      534.24      608.33      6.38 o 
   3   4   6     1027.90     1089.30     11.76 o 
   4   4   6        1.59        2.18      0.94 o 
   5   4   6      189.56      164.17      3.93 o 
   6   4   6      594.61      561.25     12.32 o 
   7   4   6       43.04       43.95      3.48 o 
   8   4   6      563.87      528.09     11.56 o 
   9   4   6      297.64      300.16      9.39 o 
  10   4   6        0.30       -2.92      2.92 o 
  -8   5   6        1.58        3.79      3.16 o 
  -7   5   6        7.62        6.62      3.30 o 
  -6   5   6      233.28      227.89      8.52 o 
  -5   5   6      509.07      509.44      9.98 o 
  -4   5   6       42.84       46.23      2.95 o 
  -3   5   6        5.07        1.88      0.90 o 
  -2   5   6     1324.77     1390.84     14.23 o 
  -1   5   6      747.36      704.67      7.79 o 
   0   5   6     1281.59     1360.19     12.29 o 
   1   5   6      347.09      405.85      4.70 o 
   2   5   6        1.22        3.72      0.70 o 
   3   5   6      225.33      204.99      3.66 o 
   4   5   6      729.51      703.82      8.73 o 
   5   5   6      572.70      589.38      7.92 o 
   6   5   6       10.70       10.59      2.14 o 
   7   5   6      255.22      235.18      7.07 o 
   8   5   6       52.44       42.11      3.88 o 
   9   5   6       88.18       91.41      8.26 o 
  10   5   6       21.93       16.90      7.00 o 
  -8   6   6        0.31        1.75      3.30 o 
  -7   6   6       32.27       35.11      4.53 o 
  -6   6   6      702.99      716.75     16.91 o 
  -5   6   6       36.97       46.70      4.10 o 
  -4   6   6     1450.54     1425.13     22.41 o 
  -3   6   6      194.69      186.32      3.98 o 
  -2   6   6       61.34       61.21      2.05 o 
  -1   6   6      792.73      785.31     10.17 o 
   0   6   6      981.42      932.69     11.52 o 
   1   6   6     1980.01     2040.80     18.14 o 
   2   6   6      196.57      224.59      2.92 o 
   3   6   6       19.88       23.01      1.26 o 
   4   6   6      209.66      202.95      3.62 o 
   5   6   6        7.34        7.57      1.19 o 
   6   6   6      263.42      250.43      5.27 o 
   7   6   6       53.49       48.70      3.14 o 
   8   6   6      537.47      514.65     11.56 o 
   9   6   6       95.47       97.53      8.75 o 
  10   6   6       57.80       60.05      5.87 o 
  -8   7   6      113.65      139.72     10.51 o 
  -7   7   6      111.30      121.00      7.29 o 
  -6   7   6       19.71       24.63      5.45 o 
  -5   7   6      104.65      101.56      5.91 o 
  -4   7   6      191.46      201.22      9.71 o 
  -3   7   6      190.67      192.31      5.80 o 
  -2   7   6      203.11      203.63      5.33 o 
  -1   7   6      747.11      755.56     10.16 o 
   0   7   6     1342.97     1333.70     16.94 o 
   1   7   6      623.61      609.76      7.23 o 
   2   7   6        6.43        5.57      0.81 o 
   3   7   6       28.57       36.36      1.74 o 
   4   7   6      312.92      311.48      4.78 o 
   5   7   6      577.72      589.68      7.51 o 
   6   7   6       49.57       53.60      2.72 o 
   7   7   6        2.25        1.64      1.60 o 
   8   7   6        5.52        3.12      2.07 o 
   9   7   6       17.33       17.06      3.41 o 
  -7   8   6        4.56        5.25      3.58 o 
  -6   8   6        8.15       14.77      3.71 o 
  -5   8   6      416.93      432.69     12.65 o 
  -4   8   6      164.32      180.45     15.18 o 
  -3   8   6      165.64      176.23      5.31 o 
  -2   8   6      417.18      404.65      8.29 o 
  -1   8   6       23.50       27.01      1.84 o 
   0   8   6      371.39      397.32      7.98 o 
   1   8   6       66.90       62.52      2.60 o 
   2   8   6      377.71      357.37      4.67 o 
   3   8   6       24.24       24.74      1.18 o 
   4   8   6        0.49       -0.12      0.88 o 
   5   8   6      406.38      432.31      5.82 o 
   6   8   6        0.72        1.44      1.95 o 
   7   8   6      141.09      138.55      4.36 o 
   8   8   6       12.86       14.98      2.31 o 
   9   8   6        8.33        6.07      2.19 o 
  -7   9   6       79.70       92.51      6.88 o 
  -6   9   6       31.39       30.95      4.68 o 
  -5   9   6        5.41        5.25      3.03 o 
  -4   9   6      127.02      131.32      6.86 o 
  -3   9   6        3.80        6.03      2.75 o 
  -2   9   6      198.15      195.44      5.66 o 
  -1   9   6       55.94       59.48      2.58 o 
   0   9   6       94.40       95.04      3.20 o 
   1   9   6      870.38      850.43     11.80 o 
   2   9   6      327.48      315.55      6.29 o 
   3   9   6        1.05       -1.14      1.14 o 
   4   9   6       98.48       85.44      2.21 o 
   5   9   6      262.70      278.23      4.25 o 
   6   9   6      327.75      332.09      5.36 o 
   7   9   6      145.58      149.54      4.19 o 
   8   9   6        6.80        5.78      1.85 o 
   9   9   6        1.67        2.07      1.89 o 
  -6  10   6       11.57       21.88      5.45 o 
  -5  10   6       22.27       15.75      3.98 o 
  -4  10   6        4.59        0.27      2.60 o 
  -3  10   6       39.43       40.67      4.21 o 
  -2  10   6      581.20      575.42     14.24 o 
  -1  10   6       30.21       26.79      2.58 o 
   0  10   6       48.63       58.25      2.72 o 
   1  10   6      311.50      304.77      6.18 o 
   2  10   6      320.51      304.96      6.26 o 
   3  10   6       64.32       58.85      3.03 o 
   4  10   6        0.13       -0.01      1.45 o 
   5  10   6       34.14       34.00      2.81 o 
   6  10   6      236.22      252.39      6.54 o 
   7  10   6       59.37       62.42      3.37 o 
   8  10   6       50.39       52.34      3.09 o 
  -6  11   6       16.77       23.46      4.81 o 
  -5  11   6       66.71       74.40      6.33 o 
  -4  11   6       76.97       84.98     12.26 o 
  -3  11   6       19.16       28.77      4.26 o 
  -2  11   6        0.60        1.75      2.48 o 
  -1  11   6       26.15       27.48      3.65 o 
   0  11   6       54.55       50.80      3.38 o 
   1  11   6       35.73       33.38      2.38 o 
   2  11   6      399.47      376.37      9.81 o 
   3  11   6       34.57       34.05      3.65 o 
   4  11   6        1.75        0.23      1.69 o 
   5  11   6       86.28       69.60      4.37 o 
   6  11   6       98.27      102.68      5.28 o 
   7  11   6       28.74       32.54      3.81 o 
   8  11   6       58.44       68.03      4.28 o 
  -5  12   6        4.68        6.03      3.85 o 
  -4  12   6       90.43       84.06      6.43 o 
  -3  12   6       48.56       40.62      9.73 o 
  -2  12   6        0.83       -2.60      2.60 o 
  -1  12   6      243.26      265.69      9.58 o 
   0  12   6        4.05        2.84      2.71 o 
   1  12   6       45.07       35.91      3.19 o 
   2  12   6        7.52        4.97      1.86 o 
   3  12   6       18.39       16.89      2.33 o 
   4  12   6       16.81       13.83      2.70 o 
   5  12   6       23.28       26.32      4.46 o 
   6  12   6       25.26       22.68      3.36 o 
   7  12   6       76.00       76.28      6.42 o 
  -4  13   6        0.15        5.25      3.85 o 
  -3  13   6        0.02        1.00      3.08 o 
  -2  13   6      119.89      113.16      7.09 o 
  -1  13   6        1.08        0.02      2.71 o 
   0  13   6       91.26       81.56      5.80 o 
   1  13   6        0.32       -2.03      2.43 o 
   2  13   6        5.40        1.95      3.89 o 
   3  13   6      202.72      235.67      6.39 o 
   4  13   6       27.61       32.04      3.07 o 
   5  13   6       35.71       41.61      3.92 o 
   6  13   6        2.34        0.34      2.52 o 
  -3  14   6        0.29       -4.28      4.28 o 
  -2  14   6        3.79        0.97      3.30 o 
  -1  14   6       63.61       72.14      6.08 o 
   0  14   6       36.21       40.41      4.86 o 
   1  14   6        6.34        9.07      3.70 o 
   2  14   6       17.80       17.76      4.10 o 
   3  14   6        9.41       10.81      3.65 o 
   4  14   6        2.79        2.06      2.62 o 
   5  14   6       67.95       75.53      5.05 o 
  -1  15   6        7.08        5.84      4.67 o 
   0  15   6       33.54       28.73      4.76 o 
   1  15   6       48.36       49.57      5.40 o 
   2  15   6        0.85        4.22      5.45 o 
   3  15   6       15.48       15.71      4.30 o 
  -2 -13   7       12.49       13.84      5.27 o 
  -1 -13   7        5.99       -0.68      2.14 o 
   0 -13   7       62.53       61.57      4.69 o 
   1 -13   7       14.57       20.79      3.00 o 
   2 -13   7       65.52       59.08      6.50 o 
   3 -13   7        5.40        6.38      2.81 o 
  -3 -12   7      132.71      158.61      6.66 o 
  -2 -12   7        3.58        5.07      2.24 o 
  -1 -12   7       12.96       12.91      2.52 o 
   0 -12   7        0.08       -1.27      1.97 o 
   1 -12   7      206.26      209.50      6.37 o 
   2 -12   7        0.49        2.31      2.17 o 
   3 -12   7       19.02       15.30      2.86 o 
   4 -12   7       79.10       80.33      8.39 o 
   5 -12   7        0.89       -1.67      3.70 o 
  -5 -11   7        2.98        6.17      3.55 o 
  -4 -11   7       26.24       24.54      3.67 o 
  -3 -11   7       30.69       29.56      3.67 o 
  -2 -11   7      130.84      129.46      4.93 o 
  -1 -11   7       14.33       10.55      2.21 o 
   0 -11   7       10.91       10.17      2.23 o 
   1 -11   7      129.00      142.90      9.32 o 
   2 -11   7        0.55        2.20      2.12 o 
   3 -11   7       68.55       65.39      3.93 o 
   4 -11   7       46.66       42.24      4.03 o 
   5 -11   7        5.26       -1.28      2.57 o 
   6 -11   7        3.92       -2.48      2.61 o 
  -5 -10   7      104.37      112.99     23.15 o 
  -4 -10   7        3.72        5.58      2.34 o 
  -3 -10   7       55.40       53.00      3.12 o 
  -2 -10   7       29.17       27.32      2.69 o 
  -1 -10   7       14.27       13.55      2.22 o 
   0 -10   7       68.18       70.23      3.56 o 
   1 -10   7       22.31       25.87      2.67 o 
   2 -10   7      492.75      473.90     12.96 o 
   3 -10   7        1.15       -1.86      1.86 o 
   4 -10   7       57.56       55.26      4.19 o 
   5 -10   7       12.18        8.35      2.99 o 
   6 -10   7       23.39       20.52      3.67 o 
   7 -10   7      211.75      208.12      8.51 o 
  -6  -9   7       74.87       82.18     14.01 o 
  -5  -9   7       10.15       14.34      2.97 o 
  -4  -9   7        1.40        0.88      1.83 o 
  -3  -9   7       14.21       17.96      2.34 o 
  -2  -9   7      195.27      201.22      5.57 o 
  -1  -9   7      109.20       99.31      3.95 o 
   0  -9   7      363.32      366.71      7.41 o 
   1  -9   7        1.52        2.74      1.63 o 
   2  -9   7        0.47        1.14      1.57 o 
   3  -9   7       60.52       56.86      3.87 o 
   4  -9   7       25.45       21.02      3.05 o 
   5  -9   7        0.37        4.26      2.52 o 
   6  -9   7        0.67       -1.74      2.52 o 
   7  -9   7       79.22       71.39      5.55 o 
  -7  -8   7       28.51       34.08      6.03 o 
  -6  -8   7       38.41       36.63      4.03 o 
  -5  -8   7       28.18       33.03      3.15 o 
  -4  -8   7        0.80       -0.93      1.36 o 
  -3  -8   7        8.05        8.66      1.84 o 
  -2  -8   7       17.63       18.19      2.67 o 
  -1  -8   7       21.72       17.60      2.10 o 
   0  -8   7       15.50       19.20      2.02 o 
   1  -8   7       14.00       18.88      2.04 o 
   2  -8   7       17.03       17.89      2.47 o 
   3  -8   7      434.56      444.87      9.69 o 
   4  -8   7      212.47      217.16      7.89 o 
   5  -8   7      276.59      305.95      9.19 o 
   6  -8   7        2.80        3.00      2.50 o 
   7  -8   7        1.58        1.79      2.57 o 
   8  -8   7      164.38      147.92      8.39 o 
  -7  -7   7        1.54        1.24      2.88 o 
  -6  -7   7        2.82        3.88      2.34 o 
  -5  -7   7       96.97       93.44      5.84 o 
  -4  -7   7      180.87      177.84      4.47 o 
  -3  -7   7       44.67       44.79      4.37 o 
  -2  -7   7        1.22        0.43      1.40 o 
  -1  -7   7       68.09       64.05      2.92 o 
   0  -7   7      427.10      392.09      7.03 o 
   1  -7   7      189.78      196.45      4.86 o 
   2  -7   7        6.00        6.30      1.44 o 
   3  -7   7        0.82        1.00      1.64 o 
   4  -7   7       30.89       25.43      2.90 o 
   5  -7   7      472.37      455.25     10.23 o 
   6  -7   7       44.88       40.68      3.81 o 
   7  -7   7       33.73       42.09      5.70 o 
   8  -7   7       79.28       87.11      5.61 o 
  -7  -6   7        2.45        5.29      2.61 o 
  -6  -6   7       19.68       20.61      2.71 o 
  -5  -6   7        0.44        1.87      1.58 o 
  -4  -6   7      125.47      127.93      6.24 o 
  -3  -6   7      194.01      179.91      4.15 o 
  -2  -6   7        7.32        6.44      1.50 o 
  -1  -6   7      202.81      213.14      6.71 o 
   0  -6   7        4.50        5.79      1.25 o 
   1  -6   7        8.87       10.05      1.54 o 
   2  -6   7       13.64       15.19      1.64 o 
   3  -6   7       19.99       17.79      2.25 o 
   4  -6   7      380.93      370.81     11.47 o 
   5  -6   7      381.05      377.98      8.96 o 
   6  -6   7      466.63      512.66     11.30 o 
   7  -6   7       17.71       13.42      2.84 o 
   8  -6   7        8.57        2.57      2.60 o 
   9  -6   7        3.91        6.03      3.58 o 
  -8  -5   7        4.72        7.96      3.55 o 
  -7  -5   7       52.27       71.72      4.64 o 
  -6  -5   7       59.84       63.78      3.69 o 
  -5  -5   7       41.21       48.63      2.58 o 
  -4  -5   7      520.89      530.91      9.87 o 
  -3  -5   7        4.54        7.07      1.34 o 
  -2  -5   7      274.57      280.55      5.50 o 
  -1  -5   7        0.50        1.40      1.30 o 
   0  -5   7      187.33      171.61      3.95 o 
   1  -5   7      686.62      621.27      9.05 o 
   2  -5   7      358.97      352.95      6.21 o 
   3  -5   7       65.76       81.30      3.49 o 
   4  -5   7       20.45       21.58      2.42 o 
   5  -5   7       82.63       81.71      4.18 o 
   6  -5   7      242.33      234.10      8.22 o 
   7  -5   7       17.79       15.63      3.87 o 
   8  -5   7       68.80       64.61      7.89 o 
   9  -5   7       64.82       66.42      7.55 o 
  -8  -4   7       80.38      107.66      7.14 o 
  -7  -4   7      289.73      313.49      7.73 o 
  -6  -4   7       47.19       58.49      3.44 o 
  -5  -4   7       26.95       27.87      3.49 o 
  -4  -4   7        1.26        3.00      1.28 o 
  -3  -4   7      679.27      666.39     11.62 o 
  -2  -4   7      292.58      310.35      5.44 o 
  -1  -4   7       23.62       30.23      1.69 o 
   0  -4   7       78.57       81.78      3.76 o 
   1  -4   7      178.45      162.34      3.75 o 
   2  -4   7      269.61      286.53      5.27 o 
   3  -4   7      297.87      324.01      5.91 o 
   4  -4   7       50.89       40.17      2.33 o 
   5  -4   7     1263.79     1217.72     15.92 o 
   6  -4   7       74.97       61.09      3.81 o 
   7  -4   7      152.22      157.51      6.68 o 
   8  -4   7       74.98       66.50      4.77 o 
   9  -4   7        9.35       10.51      4.49 o 
  -8  -3   7        7.67        8.66      2.73 o 
  -7  -3   7        5.25        7.94      2.07 o 
  -6  -3   7       11.34       21.44      2.64 o 
  -5  -3   7       88.13       81.14      2.97 o 
  -4  -3   7      809.07      798.02      9.97 o 
  -3  -3   7      704.97      742.93      9.09 o 
  -2  -3   7      927.52      909.63     12.41 o 
  -1  -3   7      400.90      407.71      5.95 o 
   0  -3   7        1.45        1.27      0.77 o 
   1  -3   7      478.98      479.86      6.96 o 
   2  -3   7     2978.21     3122.00     38.19 o 
   3  -3   7      279.99      260.72      5.39 o 
   4  -3   7      186.52      182.32      4.39 o 
   5  -3   7      108.42      120.71      3.82 o 
   6  -3   7        1.17        1.13      1.34 o 
   7  -3   7       99.57       91.18      4.78 o 
   8  -3   7        7.44        6.22      2.30 o 
   9  -3   7        0.03        0.46      2.25 o 
  10  -3   7       57.13       64.63      6.33 o 
  -8  -2   7       78.80       78.29      7.78 o 
  -7  -2   7       45.50       63.36      4.55 o 
  -6  -2   7       16.41       19.71      2.32 o 
  -5  -2   7      312.21      311.13      5.54 o 
  -4  -2   7      421.13      426.28      6.33 o 
  -3  -2   7     1255.91     1322.93     14.11 o 
  -2  -2   7      210.77      192.25      3.65 o 
  -1  -2   7       59.51       60.06      1.93 o 
   0  -2   7      134.65      143.21      3.05 o 
   1  -2   7      853.22      867.17     10.68 o 
   2  -2   7      662.13      687.61      9.23 o 
   3  -2   7     5028.79     5217.87     54.28 o 
   4  -2   7      167.61      179.70      4.26 o 
   5  -2   7       41.80       45.50      2.50 o 
   6  -2   7      609.05      583.91      8.56 o 
   7  -2   7      272.24      275.51      6.33 o 
   8  -2   7      106.55      105.57      5.62 o 
   9  -2   7        4.93        3.98      3.16 o 
  10  -2   7       63.38       50.98      7.78 o 
  -8  -1   7       69.29       84.56      4.86 o 
  -7  -1   7        0.46        1.56      2.00 o 
  -6  -1   7      275.46      278.01      5.47 o 
  -5  -1   7      104.27       97.50      3.09 o 
  -4  -1   7      145.27      142.22      3.30 o 
  -3  -1   7       52.04       47.75      2.56 o 
  -2  -1   7     5648.50     5638.24    105.37 o 
  -1  -1   7     1786.11     1725.00     22.29 o 
   0  -1   7     2032.36     2069.71     26.18 o 
   1  -1   7      120.83      130.52      2.82 o 
   2  -1   7     1227.51     1287.10     13.18 o 
   3  -1   7     2563.09     2616.31     25.25 o 
   4  -1   7      550.92      580.31      7.62 o 
   5  -1   7      152.92      149.27      3.60 o 
   6  -1   7      318.84      307.97      6.45 o 
   7  -1   7        0.89       -0.49      1.64 o 
   8  -1   7      491.62      525.20     14.71 o 
   9  -1   7       11.45       12.20      4.67 o 
  10  -1   7       13.24       14.40      6.23 o 
  -8   0   7        0.18        0.24      1.97 o 
  -7   0   7       57.64       66.66      4.11 o 
  -6   0   7        0.79       -0.17      1.45 o 
  -5   0   7      231.93      237.63      4.59 o 
  -4   0   7        7.09        6.12      1.14 o 
  -3   0   7        0.44       -0.57      0.75 o 
  -2   0   7      665.27      754.69      8.26 o 
  -1   0   7      200.65      189.38      4.86 o 
   0   0   7       58.56       45.82      1.94 o 
   1   0   7      111.06      134.73      6.23 o 
   2   0   7     4445.68     4744.17     48.86 o 
   3   0   7     5706.90     5763.70     59.36 o 
   4   0   7     1506.05     1518.77     18.14 o 
   5   0   7      440.71      444.83      8.71 o 
   6   0   7      169.79      180.07      5.50 o 
   7   0   7      299.23      279.91      7.50 o 
   8   0   7      163.12      156.04      5.96 o 
   9   0   7      127.36      130.93      6.01 o 
  10   0   7        0.10       -3.89      3.89 o 
  -8   1   7        9.35       12.12      2.48 o 
  -7   1   7       10.70       16.57      2.32 o 
  -6   1   7      645.87      577.93      9.35 o 
  -5   1   7       50.94       54.67      2.60 o 
  -4   1   7      461.13      448.04      7.02 o 
  -3   1   7      346.17      368.14      5.64 o 
  -2   1   7       59.91       55.20      1.72 o 
  -1   1   7      945.73      891.43     15.12 o 
   0   1   7     4093.75     4284.52     44.24 o 
   1   1   7        0.95        4.53      0.79 o 
   2   1   7     1403.06     1556.51     20.25 o 
   3   1   7     1915.51     2087.55     23.19 o 
   4   1   7     1824.89     1857.32     24.77 o 
   5   1   7       60.61       60.59      2.21 o 
   6   1   7       83.15       90.52      4.09 o 
   7   1   7       38.64       33.21      3.24 o 
   8   1   7       70.58       68.70      4.64 o 
   9   1   7      551.04      533.90     12.17 o 
  10   1   7       68.79       79.59      6.46 o 
  -8   2   7       68.45       89.03      4.84 o 
  -7   2   7       42.38       48.82      2.72 o 
  -6   2   7       73.84       61.81      2.74 o 
  -5   2   7      133.56      142.73      4.11 o 
  -4   2   7      640.02      544.23     43.97 o 
  -3   2   7       19.69       18.33      1.40 o 
  -2   2   7       78.71      110.71      4.27 o 
  -1   2   7      530.68      595.36      6.58 o 
   0   2   7      207.37      219.34      3.42 o 
   1   2   7      128.22      106.11      2.32 o 
   2   2   7     1224.98     1381.95     15.63 o 
   3   2   7     2378.37     2517.27     27.52 o 
   4   2   7     1235.95     1191.57     14.57 o 
   5   2   7      880.07      843.92     13.95 o 
   6   2   7      182.29      176.41      5.52 o 
   7   2   7       40.27       32.60      3.06 o 
   8   2   7      224.91      227.60     10.01 o 
   9   2   7      135.30      143.33      6.20 o 
  10   2   7        4.22        3.81      3.43 o 
  -8   3   7       13.32       17.51      5.45 o 
  -7   3   7       24.68       23.97      2.51 o 
  -6   3   7        2.08       -0.01      1.22 o 
  -5   3   7     1138.97     1062.59     16.40 o 
  -4   3   7      830.76      780.05      9.49 o 
  -3   3   7      584.29      545.01      6.95 o 
  -2   3   7      366.65      396.51      5.11 o 
  -1   3   7     1243.59     1227.03     12.28 o 
   0   3   7      528.69      454.85      5.38 o 
   1   3   7     3124.94     3265.97     30.62 o 
   2   3   7      225.52      276.19      4.04 o 
   3   3   7     1137.81     1242.90     14.83 o 
   4   3   7       42.94       55.59      2.24 o 
   5   3   7      327.69      334.64      7.02 o 
   6   3   7       10.78        9.63      2.77 o 
   7   3   7        1.17        1.04      1.80 o 
   8   3   7       51.05       48.85      7.47 o 
   9   3   7        1.08        0.77      2.54 o 
  10   3   7      424.91      427.44     16.73 o 
  -8   4   7       93.95       86.00      8.95 o 
  -7   4   7      329.05      327.54      8.42 o 
  -6   4   7        0.75       -0.79      1.77 o 
  -5   4   7        0.97        2.52      1.74 o 
  -4   4   7       59.39       56.15      2.50 o 
  -3   4   7      360.46      377.61      6.04 o 
  -2   4   7      256.33      252.87      3.95 o 
  -1   4   7      103.15      115.87      2.62 o 
   0   4   7      164.64      181.09      2.54 o 
   1   4   7     1854.37     1879.39     18.33 o 
   2   4   7      134.88      133.01      2.36 o 
   3   4   7        5.87        8.23      1.14 o 
   4   4   7      220.05      198.08      4.16 o 
   5   4   7       26.47       28.86      1.82 o 
   6   4   7      551.83      540.33     10.66 o 
   7   4   7      254.51      254.14      7.30 o 
   8   4   7       59.01       60.70      6.14 o 
   9   4   7      218.61      228.16      7.84 o 
  10   4   7        7.16        6.95      3.82 o 
  -8   5   7        1.34       -1.56      4.28 o 
  -7   5   7      129.73      123.90      7.01 o 
  -6   5   7       14.97       17.13      4.09 o 
  -5   5   7        8.36        5.53      2.60 o 
  -4   5   7      541.56      529.24      9.58 o 
  -3   5   7     1165.30     1132.09     14.15 o 
  -2   5   7     1318.10     1298.35     24.37 o 
  -1   5   7      744.89      769.17      7.01 o 
   0   5   7        5.12        6.86      0.76 o 
   1   5   7     1674.25     1603.25     14.57 o 
   2   5   7      409.46      410.31      5.71 o 
   3   5   7      171.99      168.00      4.78 o 
   4   5   7      261.54      258.86      5.10 o 
   5   5   7        1.45        3.63      1.27 o 
   6   5   7       25.62       28.53      2.74 o 
   7   5   7       97.48       91.60      4.99 o 
   8   5   7       11.56       12.26      3.62 o 
   9   5   7        4.39        2.08      2.47 o 
  10   5   7       67.81       68.65      6.15 o 
  -8   6   7       80.34       87.17      9.34 o 
  -7   6   7       40.82       47.11      5.23 o 
  -6   6   7      576.56      541.43     14.28 o 
  -5   6   7        0.14        1.53      1.94 o 
  -4   6   7       43.51       47.25      3.15 o 
  -3   6   7      175.63      151.03      5.49 o 
  -2   6   7      458.99      486.27      9.06 o 
  -1   6   7        0.36        2.06      1.31 o 
   0   6   7       94.26       99.02      2.64 o 
   1   6   7      963.00     1023.47     10.99 o 
   2   6   7       48.05       41.00      1.38 o 
   3   6   7      606.09      579.26      6.70 o 
   4   6   7      270.86      283.64      5.53 o 
   5   6   7      815.38      829.11     10.41 o 
   6   6   7        7.18        9.33      2.22 o 
   7   6   7      220.87      215.62      6.90 o 
   8   6   7       54.31       61.30      4.39 o 
   9   6   7       90.93       86.72      5.26 o 
  10   6   7       26.44       20.09      9.53 o 
  -7   7   7        0.40        0.85      2.99 o 
  -6   7   7      134.27      140.13      7.41 o 
  -5   7   7       47.06       40.69      5.25 o 
  -4   7   7        3.33        4.89      2.07 o 
  -3   7   7      140.45      139.15      4.84 o 
  -2   7   7      282.72      257.94      6.33 o 
  -1   7   7     1385.34     1311.54     19.02 o 
   0   7   7      458.69      444.13     10.12 o 
   1   7   7       79.91       80.09      2.03 o 
   2   7   7      336.30      342.86      5.36 o 
   3   7   7        1.06        1.57      0.92 o 
   4   7   7        0.73        0.89      0.89 o 
   5   7   7        9.85       10.02      2.27 o 
   6   7   7      415.98      382.65      7.65 o 
   7   7   7       30.27       24.24      3.13 o 
   8   7   7       27.51       22.09      3.36 o 
   9   7   7        1.36       -0.66      2.31 o 
  -7   8   7       92.64       95.99      7.01 o 
  -6   8   7       18.95       25.82      7.98 o 
  -5   8   7      248.46      227.82     10.70 o 
  -4   8   7       28.34       29.62      3.82 o 
  -3   8   7        0.28        1.46      1.77 o 
  -2   8   7      115.75      133.98      4.69 o 
  -1   8   7      333.95      326.10      7.37 o 
   0   8   7       45.81       46.47      2.85 o 
   1   8   7       15.93       14.55      1.80 o 
   2   8   7      545.46      512.70      8.08 o 
   3   8   7        5.06        3.30      1.10 o 
   4   8   7      186.55      174.09      3.94 o 
   5   8   7      394.09      389.17      7.85 o 
   6   8   7      213.39      189.39      4.69 o 
   7   8   7       11.42       12.98      2.04 o 
   8   8   7       52.07       60.61      4.45 o 
   9   8   7        8.52        6.89      2.90 o 
  -6   9   7      100.57      112.68      7.29 o 
  -5   9   7        5.71       12.26      3.71 o 
  -4   9   7       23.94       28.69      4.10 o 
  -3   9   7       17.71       14.26      2.99 o 
  -2   9   7       27.63       27.34      2.68 o 
  -1   9   7      226.49      224.72      7.38 o 
   0   9   7      672.70      671.13     11.99 o 
   1   9   7        5.22        3.14      1.69 o 
   2   9   7       85.65       91.39      3.32 o 
   3   9   7      163.20      154.62      7.08 o 
   4   9   7       26.28       23.66      2.15 o 
   5   9   7       37.12       35.84      3.26 o 
   6   9   7       13.73       10.49      1.83 o 
   7   9   7        3.98        6.71      1.68 o 
   8   9   7      281.82      290.60      6.09 o 
   9   9   7       14.77       20.24      5.84 o 
  -6  10   7       49.64       37.97      9.14 o 
  -5  10   7        0.50       -0.20      3.16 o 
  -4  10   7      244.02      250.72      9.86 o 
  -3  10   7        6.95       17.12      3.55 o 
  -2  10   7       41.70       27.08      4.28 o 
  -1  10   7       14.37       13.70      2.27 o 
   0  10   7      306.40      287.33     10.33 o 
   1  10   7       22.55       20.60      2.52 o 
   2  10   7        9.25        8.24      2.16 o 
   3  10   7       97.70      112.36      3.98 o 
   4  10   7      146.91      152.53      4.94 o 
   5  10   7      196.56      221.39      6.66 o 
   6  10   7       37.52       39.41      3.51 o 
   7  10   7       40.11       31.42      3.69 o 
   8  10   7        8.20        5.04      2.42 o 
  -5  11   7      170.26      169.04      8.94 o 
  -4  11   7       71.64       90.64      6.59 o 
  -3  11   7       68.44       52.86      5.04 o 
  -2  11   7      303.66      292.01     10.08 o 
  -1  11   7      225.90      242.21     11.09 o 
   0  11   7        2.58        1.89      1.86 o 
   1  11   7      126.69      143.76      5.29 o 
   2  11   7       14.18        7.12      2.16 o 
   3  11   7        0.03       -1.64      1.64 o 
   4  11   7        6.79        7.41      2.30 o 
   5  11   7       52.82       52.23      3.87 o 
   6  11   7       37.89       37.36      3.64 o 
   7  11   7       22.33       19.53      3.37 o 
  -4  12   7       65.55       66.30      6.03 o 
  -3  12   7      123.15      109.07      7.01 o 
  -2  12   7       10.62        6.23      2.88 o 
  -1  12   7       44.83       29.08      6.42 o 
   0  12   7        7.53        6.06      2.80 o 
   1  12   7       20.18       22.60      2.99 o 
   2  12   7       19.90       21.85      2.97 o 
   3  12   7        9.41        5.78      3.87 o 
   4  12   7       22.41       22.74      3.26 o 
   5  12   7       82.32       99.83     10.31 o 
   6  12   7      137.17      170.58      7.76 o 
   7  12   7       34.46       43.64      4.66 o 
  -3  13   7      195.01      228.08     17.32 o 
  -2  13   7        8.13       12.62      3.82 o 
  -1  13   7       51.76       53.76      5.21 o 
   0  13   7       15.34       18.67      3.93 o 
   1  13   7      221.26      227.81     13.04 o 
   2  13   7       28.47       19.94      3.19 o 
   3  13   7        4.57        4.30      2.57 o 
   4  13   7        8.76       12.96      3.13 o 
   5  13   7       91.49       95.39      6.64 o 
   6  13   7       12.63       17.09      4.26 o 
  -2  14   7       27.76       30.35      6.62 o 
  -1  14   7        1.47        3.15      3.70 o 
   0  14   7       14.01       15.14      5.25 o 
   1  14   7        6.60        8.11      3.37 o 
   2  14   7       60.47       70.46      5.70 o 
   3  14   7       67.12       86.93      7.20 o 
   4  14   7       15.64       26.77      5.30 o 
   1  15   7        1.95       -1.80      2.99 o 
   2  15   7       46.41       41.25      6.62 o 
   0 -13   8       39.67       37.83      4.26 o 
   1 -13   8       10.14        7.31      3.03 o 
  -2 -12   8       71.29       80.55      6.42 o 
  -1 -12   8       57.87       52.67      4.48 o 
   0 -12   8      119.64      131.22      7.50 o 
   1 -12   8        4.14        0.46      2.17 o 
   2 -12   8        6.10        5.63      2.29 o 
   3 -12   8        2.88        4.58      2.37 o 
   4 -12   8        3.77       -1.46      2.22 o 
  -4 -11   8       14.51       24.88      4.81 o 
  -3 -11   8       16.09       13.74      5.02 o 
  -2 -11   8        3.86        3.79      2.73 o 
  -1 -11   8        5.96        9.63      2.77 o 
   0 -11   8       51.89       51.85      3.56 o 
   1 -11   8      104.25      100.78      6.46 o 
   2 -11   8       35.83       39.82      3.30 o 
   3 -11   8        8.06        6.17      2.38 o 
   4 -11   8       70.99       75.08      5.01 o 
   5 -11   8        8.99        2.76      2.57 o 
  -5 -10   8        0.36        3.69      3.16 o 
  -4 -10   8       78.27       96.34      9.67 o 
  -3 -10   8        3.53        2.12      2.39 o 
  -2 -10   8       57.18       53.72      4.16 o 
  -1 -10   8       98.11       99.11      5.16 o 
   0 -10   8      166.24      166.97      5.32 o 
   1 -10   8       19.83       24.41      2.68 o 
   2 -10   8      128.51      132.39      4.90 o 
   3 -10   8       14.31       15.38      2.57 o 
   4 -10   8        0.88       -0.95      2.29 o 
   5 -10   8       13.33        9.82      2.99 o 
   6 -10   8       25.52       24.34      3.89 o 
  -5  -9   8        0.67       -0.56      3.16 o 
  -4  -9   8       71.40       71.91      6.13 o 
  -3  -9   8       74.43       81.67      8.98 o 
  -2  -9   8       34.94       35.30      3.50 o 
  -1  -9   8       50.11       49.46      3.44 o 
   0  -9   8        4.34        5.23      1.78 o 
   1  -9   8      197.22      202.32      5.56 o 
   2  -9   8        6.29        6.24      1.93 o 
   3  -9   8        4.52       -0.08      2.00 o 
   4  -9   8       25.01       26.28      4.91 o 
   5  -9   8      287.28      280.30     12.90 o 
   6  -9   8       93.74       89.11      5.41 o 
   7  -9   8       40.23       46.15      4.58 o 
  -6  -8   8       11.57       11.28      3.58 o 
  -5  -8   8        0.12        0.29      2.22 o 
  -4  -8   8       61.02       62.14      4.01 o 
  -3  -8   8        4.10        6.15      2.31 o 
  -2  -8   8      101.36      100.06      4.77 o 
  -1  -8   8      105.46      102.13      3.79 o 
   0  -8   8        5.03        3.98      1.52 o 
   1  -8   8      262.04      250.07      5.97 o 
   2  -8   8        9.22       10.58      2.08 o 
   3  -8   8       36.16       35.65      3.29 o 
   4  -8   8      124.75      123.20      6.18 o 
   5  -8   8       35.25       28.32      3.51 o 
   6  -8   8       77.07       59.84      8.79 o 
   7  -8   8       20.34       18.60      3.51 o 
   8  -8   8       14.85       14.54      7.78 o 
  -7  -7   8      218.22      229.98     14.40 o 
  -6  -7   8        4.38        7.14      2.68 o 
  -5  -7   8       91.83       79.02      4.18 o 
  -4  -7   8        5.98        8.10      2.02 o 
  -3  -7   8        0.93        1.28      1.92 o 
  -2  -7   8       13.85       13.83      2.52 o 
  -1  -7   8      389.95      407.89      7.43 o 
   0  -7   8       58.02       59.14      2.87 o 
   1  -7   8       11.95       12.06      3.09 o 
   2  -7   8       45.37       46.39      3.88 o 
   3  -7   8      107.71      107.70      4.64 o 
   4  -7   8      159.01      159.73      5.81 o 
   5  -7   8        0.14       -0.04      2.09 o 
   6  -7   8      398.52      408.85     12.78 o 
   7  -7   8      314.24      311.13      9.27 o 
   8  -7   8       38.99       49.89      4.71 o 
  -7  -6   8        2.57        4.62      3.43 o 
  -6  -6   8       56.06       53.36      4.27 o 
  -5  -6   8        0.47        0.92      1.73 o 
  -4  -6   8       11.79       16.01      3.20 o 
  -3  -6   8      498.06      488.85      8.93 o 
  -2  -6   8      609.89      617.62     11.64 o 
  -1  -6   8       72.63       75.39      5.11 o 
   0  -6   8       88.42       98.24      3.32 o 
   1  -6   8       44.70       45.53      2.45 o 
   2  -6   8      191.06      183.95      6.12 o 
   3  -6   8      194.84      185.76      4.72 o 
   4  -6   8      194.44      193.03      6.04 o 
   5  -6   8       15.46       18.18      2.91 o 
   6  -6   8        1.47        1.22      2.16 o 
   7  -6   8       77.68       70.78      9.53 o 
   8  -6   8        4.73        3.32      2.60 o 
   9  -6   8        3.39       -1.13      3.27 o 
  -7  -5   8       10.83       16.11      3.25 o 
  -6  -5   8      453.78      445.86      9.28 o 
  -5  -5   8       19.63       22.72      2.53 o 
  -4  -5   8       11.29        5.76      1.78 o 
  -3  -5   8       54.37       58.77      3.04 o 
  -2  -5   8      145.47      145.37      4.99 o 
  -1  -5   8      120.07      118.04      3.32 o 
   0  -5   8       29.49       34.72      2.08 o 
   1  -5   8        8.87       11.71      1.53 o 
   2  -5   8       20.68       26.92      1.96 o 
   3  -5   8       11.77       11.91      1.68 o 
   4  -5   8      644.92      658.08     10.20 o 
   5  -5   8        0.10        1.43      1.77 o 
   6  -5   8      157.86      146.98      8.74 o 
   7  -5   8      127.96      135.92      5.91 o 
   8  -5   8      221.01      201.81      7.62 o 
   9  -5   8      104.29       98.81      5.69 o 
  -7  -4   8        4.10        2.42      2.39 o 
  -6  -4   8        4.60        7.64      2.13 o 
  -5  -4   8      123.28      111.37      4.22 o 
  -4  -4   8      905.92      918.08     16.57 o 
  -3  -4   8      526.03      488.11      8.40 o 
  -2  -4   8     1129.18     1093.58     16.66 o 
  -1  -4   8      476.82      454.52      6.91 o 
   0  -4   8      415.23      400.71      7.92 o 
   1  -4   8      273.85      280.47      5.09 o 
   2  -4   8        0.11       -0.04      1.00 o 
   3  -4   8      393.42      369.54     10.46 o 
   4  -4   8      122.19      118.54      4.83 o 
   5  -4   8      371.17      353.13      6.98 o 
   6  -4   8        3.17        6.21      2.09 o 
   7  -4   8      114.06      107.09     10.29 o 
   8  -4   8      119.53      124.48      6.01 o 
   9  -4   8        3.18        5.76      2.52 o 
  -8  -3   8       68.85       62.85      5.78 o 
  -7  -3   8       36.78       39.78      3.30 o 
  -6  -3   8       28.36       33.70      2.91 o 
  -5  -3   8      386.46      392.78      7.87 o 
  -4  -3   8        6.29        9.73      1.79 o 
  -3  -3   8      134.01      132.03      4.44 o 
  -2  -3   8       87.35       84.93      3.41 o 
  -1  -3   8      246.49      230.18      5.56 o 
   0  -3   8       15.60       17.65      1.31 o 
   1  -3   8        7.24        7.22      1.15 o 
   2  -3   8      139.21      138.98      3.60 o 
   3  -3   8      964.25      960.99     12.68 o 
   4  -3   8        6.67        4.87      1.38 o 
   5  -3   8     1219.82     1263.83     17.24 o 
   6  -3   8        1.96        1.03      1.50 o 
   7  -3   8        2.20        3.27      1.89 o 
   8  -3   8       64.70       66.65      4.07 o 
   9  -3   8      101.44      108.90      5.20 o 
  -8  -2   8        6.43        5.79      3.16 o 
  -7  -2   8       54.85       68.48      3.84 o 
  -6  -2   8       37.55       36.65      2.91 o 
  -5  -2   8       36.32       42.81      3.31 o 
  -4  -2   8      766.92      739.60     13.77 o 
  -3  -2   8      439.65      439.00      7.37 o 
  -2  -2   8        0.13        2.20      1.11 o 
  -1  -2   8      565.54      577.01      9.54 o 
   0  -2   8     1026.38      909.04     13.34 o 
   1  -2   8     1325.64     1309.84     20.78 o 
   2  -2   8     3349.20     3466.74     49.91 o 
   3  -2   8      541.41      554.97      9.49 o 
   4  -2   8      118.64       96.39      3.99 o 
   5  -2   8       80.20       85.37      5.80 o 
   6  -2   8       52.96       53.88      2.60 o 
   7  -2   8      228.87      217.99      6.20 o 
   8  -2   8      295.50      294.69      8.74 o 
   9  -2   8       74.57       72.74      5.14 o 
  10  -2   8       33.81       39.93      5.23 o 
  -8  -1   8       47.78       60.93      5.50 o 
  -7  -1   8      158.48      158.34      6.14 o 
  -6  -1   8       20.82       20.16      2.38 o 
  -5  -1   8      256.40      272.02      6.29 o 
  -4  -1   8      386.55      397.54      8.68 o 
  -3  -1   8      464.49      470.02      7.52 o 
  -2  -1   8        2.28        4.79      1.31 o 
  -1  -1   8      204.58      214.55      5.65 o 
   0  -1   8      387.86      441.62      6.60 o 
   1  -1   8     2311.64     2445.33     23.45 o 
   2  -1   8      185.40      168.57      4.16 o 
   3  -1   8      152.18      173.32     10.39 o 
   4  -1   8     1821.52     1801.13     18.69 o 
   5  -1   8      725.41      684.66      9.14 o 
   6  -1   8      303.22      292.03      7.18 o 
   7  -1   8        9.52        9.24      2.22 o 
   8  -1   8      127.84      117.73      5.33 o 
   9  -1   8       46.62       39.65      5.04 o 
  10  -1   8       21.43       22.18      6.62 o 
  -8   0   8       38.44       45.91      4.04 o 
  -7   0   8       13.73       20.32      2.99 o 
  -6   0   8        0.40       -0.64      1.71 o 
  -5   0   8       27.84       27.59      2.23 o 
  -4   0   8      308.60      293.33      5.78 o 
  -3   0   8      387.59      393.88      6.51 o 
  -2   0   8      589.79      567.68     10.56 o 
  -1   0   8      113.79      135.41      4.10 o 
   0   0   8      155.69      140.04      3.59 o 
   1   0   8     1482.81     1364.27     18.35 o 
   2   0   8     2974.06     2978.48     31.72 o 
   3   0   8     4169.06     4203.53     44.18 o 
   4   0   8       96.45      109.50      3.32 o 
   5   0   8       41.29       44.20      2.52 o 
   6   0   8      547.62      561.10     10.84 o 
   7   0   8       32.90       34.52      3.19 o 
   8   0   8       40.70       35.80      3.58 o 
   9   0   8       65.38       65.15      4.63 o 
  10   0   8       42.86       53.31      7.78 o 
  -8   1   8      162.83      184.95     11.58 o 
  -7   1   8      221.51      227.88      6.13 o 
  -6   1   8       32.55       30.18      2.92 o 
  -5   1   8      157.24      139.35      4.79 o 
  -4   1   8      243.26      238.47      5.91 o 
  -3   1   8      308.47      317.84      5.17 o 
  -2   1   8      606.34      582.59      8.54 o 
  -1   1   8       12.59       13.07      1.11 o 
   0   1   8       51.75       50.44      1.63 o 
   1   1   8     1011.74     1025.78     10.51 o 
   2   1   8     2211.04     2360.93     25.54 o 
   3   1   8     1502.70     1493.98     17.53 o 
   4   1   8       13.72       17.62      1.61 o 
   5   1   8      701.28      667.99     11.66 o 
   6   1   8      422.22      400.50      8.84 o 
   7   1   8     1070.43     1032.03     21.66 o 
   8   1   8       10.88       15.84      2.87 o 
   9   1   8       17.44       17.58      3.65 o 
  10   1   8        4.93        2.19      3.37 o 
  -8   2   8        0.19       -0.39      4.28 o 
  -7   2   8        0.75        1.52      2.09 o 
  -6   2   8       57.37       51.90      3.00 o 
  -5   2   8      386.85      379.46     11.11 o 
  -4   2   8      104.83      118.21      3.71 o 
  -3   2   8      277.95      286.62      8.37 o 
  -2   2   8     1177.02     1172.63     13.48 o 
  -1   2   8      525.25      462.87      6.16 o 
   0   2   8      131.87      130.52      2.98 o 
   1   2   8     1692.78     1715.34     18.77 o 
   2   2   8      739.34      685.90      8.86 o 
   3   2   8      924.39      898.96     11.49 o 
   4   2   8      587.22      604.17      8.65 o 
   5   2   8      269.32      268.96      6.52 o 
   6   2   8       16.39       19.91      3.01 o 
   7   2   8      141.93      145.67      5.52 o 
   8   2   8       85.38       85.65      4.83 o 
   9   2   8       25.21       28.04      3.64 o 
  10   2   8      131.93      137.27      7.69 o 
  -8   3   8       57.19       54.87      7.78 o 
  -7   3   8       36.12       44.75      7.00 o 
  -6   3   8      714.87      682.54     15.90 o 
  -5   3   8        0.97        3.46      1.62 o 
  -4   3   8      371.56      360.96      5.64 o 
  -3   3   8       62.30       60.05      2.06 o 
  -2   3   8       53.17       54.13      1.92 o 
  -1   3   8        1.15        0.76      0.59 o 
   0   3   8      135.13      137.65      2.48 o 
   1   3   8       18.91       27.16      1.67 o 
   2   3   8     1642.31     1626.82     16.44 o 
   3   3   8     2314.92     2333.74     23.12 o 
   4   3   8       88.17       81.69      2.74 o 
   5   3   8        7.74       10.62      2.08 o 
   6   3   8       17.31       12.99      2.16 o 
   7   3   8      238.94      240.64      6.98 o 
   8   3   8      558.71      542.99     11.85 o 
   9   3   8       74.75       95.74      6.42 o 
  10   3   8        0.74       -0.19      3.30 o 
  -8   4   8        6.52       18.29      6.23 o 
  -7   4   8       19.07       24.90      6.23 o 
  -6   4   8       32.56       16.34      5.45 o 
  -5   4   8      123.63      115.95      6.81 o 
  -4   4   8       37.65       33.64      2.98 o 
  -3   4   8      199.84      200.64      3.86 o 
  -2   4   8      292.88      275.21      4.29 o 
  -1   4   8     1652.70     1579.93     17.82 o 
   0   4   8      545.51      519.73      7.48 o 
   1   4   8      295.18      287.82      3.98 o 
   2   4   8       16.42       20.92      1.03 o 
   3   4   8       10.91       10.01      1.31 o 
   4   4   8      530.18      527.11      8.10 o 
   5   4   8       45.16       41.73      2.80 o 
   6   4   8        1.37       -1.52      1.52 o 
   7   4   8        4.84        1.69      2.02 o 
   8   4   8      147.77      147.99      6.09 o 
   9   4   8        0.34        1.84      2.31 o 
  10   4   8       15.98       18.05      5.64 o 
  -7   5   8       10.27        2.33      4.28 o 
  -6   5   8       70.46       71.60      8.17 o 
  -5   5   8      483.21      470.52     12.41 o 
  -4   5   8        3.37        5.73      1.86 o 
  -3   5   8      391.70      374.89      6.45 o 
  -2   5   8        5.17        4.75      1.44 o 
  -1   5   8      256.32      260.35      5.01 o 
   0   5   8      558.76      552.85      7.76 o 
   1   5   8       91.64       96.64      3.43 o 
   2   5   8      143.46      153.64      2.61 o 
   3   5   8      256.57      237.18      5.22 o 
   4   5   8      640.71      625.08      9.26 o 
   5   5   8      264.79      246.51     11.24 o 
   6   5   8        2.17        3.06      1.77 o 
   7   5   8        7.46        7.01      2.34 o 
   8   5   8       24.01       37.64      3.55 o 
   9   5   8      125.87      141.31      6.41 o 
  10   5   8        0.65        0.14      3.16 o 
  -7   6   8       26.68       14.79      5.45 o 
  -6   6   8        6.44        5.06      4.67 o 
  -5   6   8       64.33       54.58      4.06 o 
  -4   6   8      336.76      311.23      7.57 o 
  -3   6   8        0.26        0.46      1.64 o 
  -2   6   8        0.07        0.07      1.37 o 
  -1   6   8     1379.97     1332.56     32.41 o 
   0   6   8      422.33      437.02      7.92 o 
   1   6   8      861.51      856.65     11.10 o 
   2   6   8       98.09       89.18      2.84 o 
   3   6   8      276.84      274.62      4.61 o 
   4   6   8      695.11      707.43     10.34 o 
   5   6   8      608.78      606.90     11.27 o 
   6   6   8       42.67       38.06      3.74 o 
   7   6   8        5.35       -0.08      4.15 o 
   8   6   8       48.08       44.72      3.94 o 
   9   6   8        5.30        1.36      2.61 o 
  -7   7   8      119.72      110.90     10.90 o 
  -6   7   8       72.56       84.05      8.95 o 
  -5   7   8        1.79       -2.60      2.60 o 
  -4   7   8       97.62       86.32      4.24 o 
  -3   7   8        0.67       -0.16      1.69 o 
  -2   7   8      869.28      859.24     14.14 o 
  -1   7   8       40.22       44.04      2.87 o 
   0   7   8      418.59      404.99     10.94 o 
   1   7   8      673.28      646.72     11.14 o 
   2   7   8      148.00      159.45      3.83 o 
   3   7   8       47.15       35.14      1.85 o 
   4   7   8      193.78      206.98      4.31 o 
   5   7   8      101.82      108.69      5.06 o 
   6   7   8      186.23      175.36      5.96 o 
   7   7   8       46.65       44.23      4.56 o 
   8   7   8       14.76       15.66      3.09 o 
   9   7   8        4.33        7.08      3.47 o 
  -6   8   8       33.78       36.97      7.39 o 
  -5   8   8        2.98        5.60      3.31 o 
  -4   8   8       14.83       19.31      3.89 o 
  -3   8   8      569.59      562.61     11.15 o 
  -2   8   8       41.63       42.82      3.10 o 
  -1   8   8      158.41      158.24      5.18 o 
   0   8   8       19.57       22.76      2.39 o 
   1   8   8     1111.07     1088.64     16.82 o 
   2   8   8       49.06       47.88      3.03 o 
   3   8   8      591.15      583.12     10.91 o 
   4   8   8      922.09      903.22     11.29 o 
   5   8   8        0.47        1.89      1.59 o 
   6   8   8        0.74       -0.27      1.60 o 
   7   8   8       42.36       36.27      4.11 o 
   8   8   8       22.75       30.00      3.71 o 
   9   8   8        6.22        5.70      2.90 o 
  -6   9   8       82.91       97.28     10.12 o 
  -5   9   8        9.32        4.48      3.30 o 
  -4   9   8       76.08       74.62      5.70 o 
  -3   9   8      177.22      191.04      8.03 o 
  -2   9   8       54.40       53.45      3.51 o 
  -1   9   8      519.74      496.97     22.39 o 
   0   9   8      457.49      423.60      8.99 o 
   1   9   8        2.15        3.37      1.90 o 
   2   9   8      130.71      115.66      4.62 o 
   3   9   8       32.84       33.32      3.73 o 
   4   9   8      163.60      154.14      5.97 o 
   5   9   8      262.63      269.41      7.34 o 
   6   9   8      363.91      365.11      9.07 o 
   7   9   8        0.40        0.34      2.09 o 
   8   9   8       25.83       23.83      3.54 o 
  -5  10   8        1.08        2.33      3.30 o 
  -4  10   8        7.12       14.01      3.71 o 
  -3  10   8      432.07      428.87     12.74 o 
  -2  10   8      217.59      253.78      9.14 o 
  -1  10   8      124.49      130.76      6.15 o 
   0  10   8        0.11        0.30      1.69 o 
   1  10   8        2.13        3.10      1.86 o 
   2  10   8      147.17      159.57      6.79 o 
   3  10   8      224.80      209.15      6.56 o 
   4  10   8       30.76       36.56      4.03 o 
   5  10   8       25.03       11.71      3.37 o 
   6  10   8      189.39      182.29      7.38 o 
   7  10   8       15.93       19.94      3.15 o 
   8  10   8        1.39       -0.45      2.39 o 
  -5  11   8        9.61       22.18      4.81 o 
  -4  11   8       30.51       36.25      5.45 o 
  -3  11   8        2.29        3.97      3.27 o 
  -2  11   8       47.75       49.31      4.76 o 
  -1  11   8       17.45       14.80      3.37 o 
   0  11   8       88.65       84.88      4.37 o 
   1  11   8      299.06      279.98      7.58 o 
   2  11   8       24.79       24.98      2.85 o 
   3  11   8        5.25        6.73      3.24 o 
   4  11   8       14.48       15.61      2.77 o 
   5  11   8       29.12       32.00      7.78 o 
   6  11   8       74.85       63.80      9.34 o 
   7  11   8       49.08       52.83      5.52 o 
  -4  12   8       11.39       16.68      4.26 o 
  -3  12   8       22.23       21.69      8.56 o 
  -2  12   8       29.27       34.62      4.65 o 
  -1  12   8      297.37      327.41     10.84 o 
   0  12   8       59.29       64.31      7.78 o 
   1  12   8        6.93        6.76      2.27 o 
   2  12   8       10.16        4.00      2.29 o 
   3  12   8       43.19       47.62      3.87 o 
   4  12   8      100.69      120.49      5.64 o 
   5  12   8       13.61       21.11      7.78 o 
   6  12   8        7.45       -0.74      3.16 o 
  -3  13   8        0.07       -0.78      4.28 o 
  -2  13   8       19.57       17.68      8.76 o 
  -1  13   8       47.11       43.06      5.04 o 
   0  13   8        2.46       -2.03      5.25 o 
   1  13   8       22.32       29.01      4.30 o 
   2  13   8       44.74       42.04      3.83 o 
   3  13   8      136.80      143.40      6.23 o 
   4  13   8       18.74       23.43      3.64 o 
   5  13   8       57.41       54.47      5.52 o 
  -1  14   8       30.23       32.17      4.93 o 
   0  14   8       69.10       78.20      7.59 o 
   1  14   8        8.70        6.85      3.50 o 
   2  14   8       29.35       29.68      4.48 o 
   3  14   8       20.07       23.62      4.30 o 
   4  14   8        0.38       -1.83      2.80 o 
  -1 -12   9       37.60       38.20     10.90 o 
   0 -12   9        1.17        3.11      3.30 o 
   1 -12   9        7.87       12.24      3.26 o 
   2 -12   9        6.39        8.52      3.05 o 
   3 -12   9       13.05       15.18      6.23 o 
  -3 -11   9        3.90        3.05      3.27 o 
  -2 -11   9      137.69      127.03      7.41 o 
  -1 -11   9        0.26       -2.25      2.25 o 
   0 -11   9        7.07        6.85      2.84 o 
   1 -11   9      121.26      129.07      6.07 o 
   2 -11   9        0.37        0.21      2.39 o 
   3 -11   9       67.63       68.48      4.22 o 
   4 -11   9       16.68       21.96      4.32 o 
  -4 -10   9        2.08        3.42      3.16 o 
  -3 -10   9       24.40       21.92      4.46 o 
  -2 -10   9       96.07       96.92      5.45 o 
  -1 -10   9       76.96       87.64      5.07 o 
   0 -10   9      184.56      184.69     16.54 o 
   1 -10   9        0.20        1.77      2.34 o 
   2 -10   9        6.40        3.84      2.76 o 
   3 -10   9        0.50       -0.23      1.99 o 
   4 -10   9        7.10        6.63      2.84 o 
   5 -10   9        1.92        2.07      2.52 o 
   6 -10   9        4.21       -2.53      3.30 o 
  -5  -9   9        1.04        0.59      3.16 o 
  -4  -9   9        2.77        3.45      2.50 o 
  -3  -9   9       21.08       16.09      3.19 o 
  -2  -9   9       23.07       17.54      3.40 o 
  -1  -9   9      434.52      409.88     10.09 o 
   0  -9   9      154.78      143.46      5.96 o 
   1  -9   9       71.14       71.50      4.54 o 
   2  -9   9       34.81       33.52      2.81 o 
   3  -9   9        7.92        7.52      2.17 o 
   4  -9   9      241.93      245.68      7.84 o 
   5  -9   9       65.04       67.50      4.68 o 
   6  -9   9       29.57       23.77      3.68 o 
  -5  -8   9      104.39      111.90      6.86 o 
  -4  -8   9       97.04      100.18      6.18 o 
  -3  -8   9        6.07        4.68      2.31 o 
  -2  -8   9       13.72       18.07      2.99 o 
  -1  -8   9       19.45       18.40      2.87 o 
   0  -8   9       25.53       15.13      2.95 o 
   1  -8   9      883.31      851.63     20.50 o 
   2  -8   9       59.65       53.81      3.11 o 
   3  -8   9       84.78       92.62      4.81 o 
   4  -8   9       64.39       62.48      4.29 o 
   5  -8   9       24.39       26.76      5.76 o 
   6  -8   9        8.03        9.22      2.90 o 
   7  -8   9       13.41       14.79      3.37 o 
  -6  -7   9       35.29       37.95      5.08 o 
  -5  -7   9       56.57       54.12      5.96 o 
  -4  -7   9       13.46       17.34      2.64 o 
  -3  -7   9        0.51       -0.63      2.88 o 
  -2  -7   9        4.75        0.45      2.00 o 
  -1  -7   9      376.52      402.18      9.25 o 
   0  -7   9      775.27      753.36     13.67 o 
   1  -7   9        1.51        6.57      1.73 o 
   2  -7   9       48.07       47.88      2.53 o 
   3  -7   9        5.86        7.57      2.79 o 
   4  -7   9       97.28       85.16      4.52 o 
   5  -7   9      540.49      537.12     11.72 o 
   6  -7   9       76.58       83.78      5.09 o 
   7  -7   9        0.77        2.55      2.52 o 
   8  -7   9        0.43       -0.10      3.27 o 
  -6  -6   9        5.09        5.85      6.81 o 
  -5  -6   9       71.81       70.19      3.99 o 
  -4  -6   9      307.01      309.79      8.82 o 
  -3  -6   9      180.13      188.56      5.44 o 
  -2  -6   9       81.67       82.82      4.18 o 
  -1  -6   9       17.58       15.97      2.42 o 
   0  -6   9        8.09       11.17      2.22 o 
   1  -6   9       35.40       40.36      2.60 o 
   2  -6   9       63.54       62.65      2.66 o 
   3  -6   9       33.27       31.43      2.41 o 
   4  -6   9      217.73      233.64      7.01 o 
   5  -6   9      556.05      572.78     15.69 o 
   6  -6   9       20.39       26.64      3.29 o 
   7  -6   9       32.22       25.68      3.64 o 
   8  -6   9       82.77       89.57     12.65 o 
  -7  -5   9        0.38       -0.39      3.16 o 
  -6  -5   9       18.73       23.60      3.54 o 
  -5  -5   9        2.79        0.05      1.84 o 
  -4  -5   9      469.63      443.45      9.27 o 
  -3  -5   9       13.61       13.73      2.10 o 
  -2  -5   9      443.14      421.32      9.01 o 
  -1  -5   9      175.16      178.50      5.50 o 
   0  -5   9      233.01      229.66      6.09 o 
   1  -5   9      557.81      540.07      9.66 o 
   2  -5   9      173.02      182.36      5.39 o 
   3  -5   9       70.99       73.03      3.99 o 
   4  -5   9      521.28      554.94      9.32 o 
   5  -5   9      151.84      162.30      5.81 o 
   6  -5   9      459.48      438.85     10.44 o 
   7  -5   9       58.24       62.48      4.54 o 
   8  -5   9        0.12        0.78      2.47 o 
   9  -5   9        1.47        3.31      2.89 o 
  -7  -4   9      190.28      220.42     18.87 o 
  -6  -4   9        0.57        0.81      1.88 o 
  -5  -4   9       16.36       15.38      2.38 o 
  -4  -4   9      355.96      353.80      7.37 o 
  -3  -4   9      648.83      644.12     13.09 o 
  -2  -4   9       61.05       51.95      3.10 o 
  -1  -4   9       80.57       72.46      4.05 o 
   0  -4   9        6.53        4.49      2.06 o 
   1  -4   9       10.18       10.34      1.85 o 
   2  -4   9      299.85      313.85      6.68 o 
   3  -4   9      386.58      374.89     10.46 o 
   4  -4   9      865.52      893.77     12.77 o 
   5  -4   9       34.90       41.98      2.72 o 
   6  -4   9      527.07      531.64     12.18 o 
   7  -4   9      207.90      213.34      8.64 o 
   8  -4   9       57.14       58.88      3.96 o 
   9  -4   9       23.34       24.85      3.73 o 
  -7  -3   9       81.11       95.21      5.31 o 
  -6  -3   9       50.51       55.65      3.49 o 
  -5  -3   9        0.11       -0.07      1.58 o 
  -4  -3   9        0.24        0.96      1.63 o 
  -3  -3   9      448.12      429.63      7.92 o 
  -2  -3   9      302.19      308.51      6.90 o 
  -1  -3   9      105.59      104.56      5.04 o 
   0  -3   9        1.38        0.33      1.13 o 
   1  -3   9      781.82      765.61     12.47 o 
   2  -3   9      584.90      553.24      8.33 o 
   3  -3   9      772.18      734.77     12.78 o 
   4  -3   9       19.70       23.69      2.11 o 
   5  -3   9        3.74        7.45      1.60 o 
   6  -3   9       11.04       10.45      2.02 o 
   7  -3   9       97.07       93.80      4.31 o 
   8  -3   9      153.58      141.72      5.43 o 
   9  -3   9        1.36        4.05      3.27 o 
  -7  -2   9       57.52       62.74      3.93 o 
  -6  -2   9      383.52      409.83      9.64 o 
  -5  -2   9      218.40      223.10      5.74 o 
  -4  -2   9       29.95       26.40      2.32 o 
  -3  -2   9      222.47      230.76      6.24 o 
  -2  -2   9       91.30       86.55      3.46 o 
  -1  -2   9      349.34      339.79      8.00 o 
   0  -2   9       94.56       86.93      3.26 o 
   1  -2   9        1.52       -0.09      1.06 o 
   2  -2   9       57.31       69.40      2.86 o 
   3  -2   9      344.31      347.44      6.29 o 
   4  -2   9      506.42      499.60      7.21 o 
   5  -2   9       72.93       70.84      3.54 o 
   6  -2   9      587.32      572.42      8.66 o 
   7  -2   9      376.45      393.58      7.27 o 
   8  -2   9      183.51      188.86      7.08 o 
   9  -2   9      129.18      131.92      6.41 o 
  -7  -1   9       26.37       31.36      3.59 o 
  -6  -1   9       28.44       23.93      2.66 o 
  -5  -1   9       16.86       14.81      2.04 o 
  -4  -1   9      533.98      579.37     15.00 o 
  -3  -1   9      682.71      666.25     12.02 o 
  -2  -1   9      319.29      305.24      6.32 o 
  -1  -1   9      746.99      709.34     11.03 o 
   0  -1   9       46.92       50.06      2.04 o 
   1  -1   9       59.84       60.74      2.37 o 
   2  -1   9      433.42      380.12      6.07 o 
   3  -1   9     2516.57     2542.05     28.25 o 
   4  -1   9      106.83      106.34      3.44 o 
   5  -1   9      286.43      290.91      6.16 o 
   6  -1   9       20.63       16.39      2.54 o 
   7  -1   9       26.06       25.88      2.61 o 
   8  -1   9      307.27      294.52      7.29 o 
   9  -1   9        7.51        2.44      2.68 o 
  10  -1   9        2.63        3.72      3.43 o 
  -7   0   9       57.07       66.77      4.41 o 
  -6   0   9      238.73      252.56      7.26 o 
  -5   0   9      236.59      251.64      6.81 o 
  -4   0   9      228.63      229.08      5.25 o 
  -3   0   9       59.87       62.08      2.62 o 
  -2   0   9        0.35        0.97      0.86 o 
  -1   0   9        1.36        1.31      1.00 o 
   0   0   9      373.34      334.83     13.59 o 
   1   0   9       23.86       21.76      1.74 o 
   2   0   9      234.44      261.67      4.57 o 
   3   0   9      656.47      660.44      9.29 o 
   4   0   9       82.60       87.34      3.12 o 
   5   0   9      201.91      209.90      5.09 o 
   6   0   9       20.97       21.60      3.93 o 
   7   0   9      505.37      526.77     14.88 o 
   8   0   9      167.08      173.33      6.46 o 
   9   0   9      188.49      193.98      7.23 o 
  10   0   9       53.64       69.66      8.95 o 
  -7   1   9        7.47       10.44      2.57 o 
  -6   1   9        4.90        1.95      2.02 o 
  -5   1   9      116.19      123.77      4.64 o 
  -4   1   9      325.47      311.43      9.92 o 
  -3   1   9      471.31      456.77     13.22 o 
  -2   1   9      186.00      194.06     12.65 o 
  -1   1   9      406.27      386.42      7.26 o 
   0   1   9      432.57      381.92      5.65 o 
   1   1   9     2065.14     2027.60     22.44 o 
   2   1   9       13.62       12.37      1.74 o 
   3   1   9      189.39      177.89      4.01 o 
   4   1   9     1029.79     1002.63     13.14 o 
   5   1   9       57.29       51.89      2.90 o 
   6   1   9       25.90       26.69      2.74 o 
   7   1   9      106.97      104.64      4.97 o 
   8   1   9      109.29       93.54      5.05 o 
   9   1   9      207.17      204.58      7.37 o 
  10   1   9        0.21       -3.49      4.09 o 
  -7   2   9        1.20       -3.11      3.89 o 
  -6   2   9       77.28       93.14      9.53 o 
  -5   2   9       84.46       88.69      4.18 o 
  -4   2   9      688.73      658.21     49.21 o 
  -3   2   9       17.42       19.15      1.86 o 
  -2   2   9       17.64       19.33      2.32 o 
  -1   2   9        6.25        5.30      1.17 o 
   0   2   9       79.63       87.55      3.02 o 
   1   2   9      776.33      802.97      9.94 o 
   2   2   9      223.90      213.63      4.31 o 
   3   2   9      419.30      452.59      8.04 o 
   4   2   9      389.49      379.78      6.38 o 
   5   2   9      707.64      692.70     10.42 o 
   6   2   9       17.17       15.46      2.34 o 
   7   2   9       30.49       37.05      3.38 o 
   8   2   9      184.77      197.52      6.91 o 
   9   2   9       27.16       26.89      4.21 o 
  10   2   9        3.01        3.70      3.58 o 
  -7   3   9       50.15       48.64      7.39 o 
  -6   3   9       17.68       24.13      6.23 o 
  -5   3   9        5.99        2.53      4.86 o 
  -4   3   9       48.13       59.48      4.02 o 
  -3   3   9      151.07      160.60      4.65 o 
  -2   3   9      100.54       86.37      3.95 o 
  -1   3   9      162.31      166.26      4.09 o 
   0   3   9     1030.68     1002.59     16.40 o 
   1   3   9       79.76       67.01      1.90 o 
   2   3   9      187.10      189.62      3.36 o 
   3   3   9     1130.88     1110.70     12.74 o 
   4   3   9       82.52       92.06      2.67 o 
   5   3   9       95.96       98.99      6.11 o 
   6   3   9      281.97      260.52      6.93 o 
   7   3   9       48.57       53.06      5.44 o 
   8   3   9       10.78       11.67      2.85 o 
   9   3   9        6.79        4.98      2.61 o 
  10   3   9      154.99      157.73     21.01 o 
  -7   4   9       24.02       26.07      6.62 o 
  -6   4   9       99.15      123.75     10.12 o 
  -5   4   9        8.50        3.11      3.89 o 
  -4   4   9       22.49       21.40      5.06 o 
  -3   4   9      370.34      347.41      7.65 o 
  -2   4   9      230.01      214.47      5.49 o 
  -1   4   9       23.46       25.55      1.33 o 
   0   4   9        1.39        4.62      1.25 o 
   1   4   9        3.90        1.92      1.01 o 
   2   4   9      358.92      348.22      5.10 o 
   3   4   9      106.30      113.54      4.29 o 
   4   4   9      390.12      389.32      6.75 o 
   5   4   9        6.57        7.76      2.02 o 
   6   4   9      757.44      734.35     13.36 o 
   7   4   9       84.00       89.11      4.58 o 
   8   4   9       20.76       21.32      3.47 o 
   9   4   9       83.49       82.38      5.07 o 
  10   4   9       12.52       24.90      6.23 o 
  -7   5   9        5.66       11.67      5.84 o 
  -6   5   9       17.72       22.96      5.84 o 
  -5   5   9       65.56       68.72      5.21 o 
  -4   5   9        5.72        2.44      2.60 o 
  -3   5   9        8.97        6.55      2.60 o 
  -2   5   9      198.93      171.18      6.59 o 
  -1   5   9        5.56        4.06      1.16 o 
   0   5   9       21.07       20.17      1.69 o 
   1   5   9     2440.00     2421.94     27.02 o 
   2   5   9        9.21        6.11      1.21 o 
   3   5   9        2.54        1.44      1.11 o 
   4   5   9      368.31      385.62      7.41 o 
   5   5   9        3.65        3.64      1.77 o 
   6   5   9       84.25       81.55      5.18 o 
   7   5   9       70.31       70.91      4.18 o 
   8   5   9       11.49       10.09      2.77 o 
   9   5   9        0.44       -1.23      2.39 o 
  -7   6   9      241.45      265.00     15.95 o 
  -6   6   9       68.41       70.82      8.56 o 
  -5   6   9      136.60      138.97      6.81 o 
  -4   6   9       11.13       12.10      3.16 o 
  -3   6   9       47.80       37.48      3.82 o 
  -2   6   9      679.09      652.43     11.57 o 
  -1   6   9       29.92       34.16      2.62 o 
   0   6   9      506.64      485.84      9.10 o 
   1   6   9      162.78      157.56      4.27 o 
   2   6   9      131.69      107.89      3.27 o 
   3   6   9      291.62      280.66      5.53 o 
   4   6   9        1.76        0.59      1.37 o 
   5   6   9      529.32      516.37     10.31 o 
   6   6   9        8.29        8.31      3.79 o 
   7   6   9      222.44      218.56      7.14 o 
   8   6   9       95.94       92.21      5.09 o 
   9   6   9        0.67       -0.80      2.37 o 
  -6   7   9       15.74       19.07      6.23 o 
  -5   7   9        2.20        3.11      4.28 o 
  -4   7   9       35.56       34.63      7.59 o 
  -3   7   9      331.94      324.55     10.14 o 
  -2   7   9       49.74       42.47      3.08 o 
  -1   7   9     2453.95     2434.52     32.52 o 
   0   7   9        0.82        1.09      1.65 o 
   1   7   9       94.09       81.96      3.91 o 
   2   7   9       14.58       10.63      1.88 o 
   3   7   9      600.58      617.01     11.96 o 
   4   7   9       57.56       60.42      2.89 o 
   5   7   9       89.53       92.74      4.32 o 
   6   7   9       34.08       29.26      3.12 o 
   7   7   9       17.49       17.75      3.45 o 
   8   7   9        1.77       -0.48      2.27 o 
   9   7   9        2.22        4.41      3.15 o 
  -6   8   9      277.63      315.20     17.51 o 
  -5   8   9       70.72       59.93      8.17 o 
  -4   8   9      112.61       90.67      8.95 o 
  -3   8   9        0.30        3.80      2.14 o 
  -2   8   9        0.61       -0.98      1.77 o 
  -1   8   9      196.08      190.59      5.81 o 
   0   8   9       68.24       73.40      4.99 o 
   1   8   9       41.58       40.46      3.85 o 
   2   8   9        8.33       11.23      3.59 o 
   3   8   9        5.57        4.96      1.81 o 
   4   8   9      683.11      675.26     31.03 o 
   5   8   9       22.20       25.60      3.65 o 
   6   8   9      144.81      156.66      5.84 o 
   7   8   9        3.97        5.50      2.34 o 
   8   8   9       35.59       37.82      3.93 o 
  -5   9   9       28.16       29.96      7.00 o 
  -4   9   9       12.34        5.45      4.67 o 
  -3   9   9      125.61      121.07      6.81 o 
  -2   9   9      112.84      109.36      4.91 o 
  -1   9   9     1035.10     1011.37     16.67 o 
   0   9   9      291.68      281.68      8.18 o 
   1   9   9      681.94      669.00     12.24 o 
   2   9   9       42.44       38.98      3.03 o 
   3   9   9       18.98       28.85      3.11 o 
   4   9   9        3.54        6.36      2.22 o 
   5   9   9      468.66      472.84     12.90 o 
   6   9   9        0.94        4.50      3.50 o 
   7   9   9        1.01       -0.58      2.75 o 
   8   9   9       23.60       21.39      4.26 o 
  -5  10   9       64.99       76.27     10.12 o 
  -4  10   9      213.65      235.43     15.18 o 
  -3  10   9        1.19        6.05      3.27 o 
  -2  10   9        3.64        5.66      2.99 o 
  -1  10   9        0.29        1.02      2.08 o 
   0  10   9      326.33      304.02      7.81 o 
   1  10   9       27.86       23.67      2.73 o 
   2  10   9       95.42       86.05      4.35 o 
   3  10   9      144.16      140.64      6.84 o 
   4  10   9       81.44       82.83      4.50 o 
   5  10   9      363.36      370.79     11.47 o 
   6  10   9        7.67        6.38      3.37 o 
   7  10   9        0.50        0.21      4.09 o 
  -4  11   9        7.39        3.89      5.45 o 
  -3  11   9       80.10       79.14      6.15 o 
  -2  11   9       64.45       52.75     10.90 o 
  -1  11   9      136.83      141.41      6.92 o 
   0  11   9      148.25      143.00      5.71 o 
   1  11   9      197.14      215.76      6.80 o 
   2  11   9      112.60      128.13      6.99 o 
   3  11   9       91.26       91.77      4.84 o 
   4  11   9      192.71      198.46     13.02 o 
   5  11   9       89.50       99.79      6.45 o 
   6  11   9        2.81        1.06      2.88 o 
   7  11   9       20.68       24.91      4.48 o 
  -3  12   9       35.88       43.15      7.59 o 
  -2  12   9       12.40       15.18      3.74 o 
  -1  12   9       10.46       20.54      3.93 o 
   0  12   9        4.79        2.28      3.11 o 
   1  12   9       64.51       59.47      4.00 o 
   2  12   9       29.06       31.32      3.38 o 
   3  12   9       38.74       33.12      3.54 o 
   4  12   9       25.91       33.46      3.71 o 
   5  12   9       24.64       27.06      6.23 o 
   6  12   9      326.61      336.01     17.51 o 
  -2  13   9       22.54       21.01      5.84 o 
  -1  13   9       47.77       47.26      5.14 o 
   0  13   9       57.08       66.19      5.70 o 
   1  13   9       32.47       40.35      8.37 o 
   2  13   9       69.31       85.26      5.03 o 
   3  13   9       84.09      102.72     11.74 o 
   4  13   9        1.25        2.54      3.16 o 
   5  13   9       11.18        3.20      3.45 o 
   0  14   9       19.70       25.05      4.67 o 
   1  14   9       24.96       21.01      4.30 o 
   2  14   9       24.36       30.56     10.51 o 
   3  14   9       12.70       10.45      3.74 o 
  -1 -11  10        0.11       -1.86      3.16 o 
   0 -11  10      106.11      115.06     13.23 o 
   1 -11  10        1.05        3.21      2.54 o 
   2 -11  10       13.40       11.10      3.98 o 
   3 -11  10       77.92       62.96      9.73 o 
  -3 -10  10       30.98       28.09      4.53 o 
  -2 -10  10       68.85       60.34      6.03 o 
  -1 -10  10      141.78      134.15      6.28 o 
   0 -10  10        0.25       -2.08      2.45 o 
   1 -10  10      250.14      241.58     10.84 o 
   2 -10  10       65.27       68.48      6.69 o 
   3 -10  10        7.58        2.90      2.98 o 
   4 -10  10        5.81        6.03      3.58 o 
   5 -10  10       63.07       64.60      8.95 o 
  -4  -9  10      113.16      116.53      7.41 o 
  -3  -9  10       42.12       37.91      4.86 o 
  -2  -9  10      151.40      138.05      6.53 o 
  -1  -9  10        0.31       -2.01      2.22 o 
   0  -9  10       56.25       51.20      4.19 o 
   1  -9  10       52.72       50.32      4.18 o 
   2  -9  10        0.37        0.31      2.40 o 
   3  -9  10       22.92       21.62      3.44 o 
   4  -9  10        1.52        5.06      3.30 o 
   5  -9  10       27.89       36.37      5.36 o 
   6  -9  10       41.95       32.07      5.08 o 
  -5  -8  10       10.94       15.46      7.78 o 
  -4  -8  10        8.73        7.62      3.27 o 
  -3  -8  10       49.98       49.08      4.03 o 
  -2  -8  10       54.68       68.50      4.49 o 
  -1  -8  10       71.45       74.89      4.55 o 
   0  -8  10        8.25        1.43      2.25 o 
   1  -8  10      112.74      133.94      4.84 o 
   2  -8  10      215.18      223.22     14.27 o 
   3  -8  10      121.86      141.32      6.04 o 
   4  -8  10       74.97       69.67      5.91 o 
   5  -8  10       17.24       11.53      4.18 o 
   6  -8  10       16.03       11.59      3.22 o 
   7  -8  10       21.88       15.72      5.25 o 
  -5  -7  10        5.88        8.42      3.50 o 
  -4  -7  10       15.51       17.15      3.13 o 
  -3  -7  10      379.23      373.44      8.25 o 
  -2  -7  10      283.38      318.24     12.86 o 
  -1  -7  10      528.62      517.99     11.12 o 
   0  -7  10       11.70       17.19      2.77 o 
   1  -7  10        6.70        8.44      2.53 o 
   2  -7  10      173.02      171.58      7.98 o 
   3  -7  10       58.35       59.94      6.62 o 
   4  -7  10       25.20       17.09      2.80 o 
   5  -7  10        0.30       -0.06      2.31 o 
   6  -7  10      175.74      168.34      6.94 o 
   7  -7  10       30.69       28.18      5.06 o 
  -6  -6  10       64.20       78.07      6.31 o 
  -5  -6  10       53.19       50.57      4.19 o 
  -4  -6  10       30.43       27.79      2.95 o 
  -3  -6  10       26.47       27.18      2.98 o 
  -2  -6  10       22.25       19.94      3.23 o 
  -1  -6  10       14.09       13.79      2.54 o 
   0  -6  10      438.62      436.33      9.61 o 
   1  -6  10      407.11      368.42      7.84 o 
   2  -6  10      113.77      107.79      4.11 o 
   3  -6  10      438.95      468.07     29.77 o 
   4  -6  10      102.76      112.11      5.07 o 
   5  -6  10      113.47      113.88      5.29 o 
   6  -6  10        1.98        0.88      2.31 o 
   7  -6  10       55.12       61.00      4.77 o 
   8  -6  10       10.64       14.37      4.10 o 
  -6  -5  10      102.75      109.98      9.53 o 
  -5  -5  10      111.94      107.85      4.70 o 
  -4  -5  10       70.52       79.51      3.92 o 
  -3  -5  10        0.77        1.87      1.73 o 
  -2  -5  10      388.36      419.40      9.31 o 
  -1  -5  10      398.45      434.38     15.52 o 
   0  -5  10       24.30       27.66      2.74 o 
   1  -5  10      513.16      518.59     11.96 o 
   2  -5  10        8.77        6.13      1.70 o 
   3  -5  10      397.20      407.56     14.98 o 
   4  -5  10       82.89       95.37      3.85 o 
   5  -5  10       16.30       13.60      2.66 o 
   6  -5  10       84.18       77.06      4.68 o 
   7  -5  10       58.40       44.74      4.26 o 
   8  -5  10      179.50      175.12      8.52 o 
  -6  -4  10       89.61       87.94      5.09 o 
  -5  -4  10       41.14       44.83      3.35 o 
  -4  -4  10      327.10      326.50      7.27 o 
  -3  -4  10      478.93      491.45      8.90 o 
  -2  -4  10        1.42        1.86      1.64 o 
  -1  -4  10      299.40      296.20      8.20 o 
   0  -4  10        4.98        7.26      1.81 o 
   1  -4  10       63.24       65.04      2.99 o 
   2  -4  10      252.60      242.76      5.62 o 
   3  -4  10       26.90       28.56      2.90 o 
   4  -4  10      350.46      352.32      9.66 o 
   5  -4  10      408.39      439.65      8.41 o 
   6  -4  10       30.95       38.70      3.59 o 
   7  -4  10        1.70        7.32      2.27 o 
   8  -4  10       51.15       51.90      4.89 o 
   9  -4  10        2.10        2.01      3.01 o 
  -7  -3  10       26.22       14.79      5.45 o 
  -6  -3  10      132.36      124.71      5.91 o 
  -5  -3  10      278.05      273.38      8.65 o 
  -4  -3  10      429.98      441.89      8.40 o 
  -3  -3  10      348.51      355.04     13.06 o 
  -2  -3  10        0.82        1.25      1.45 o 
  -1  -3  10        5.04        2.76      1.54 o 
   0  -3  10      339.46      302.87     19.42 o 
   1  -3  10       35.31       42.12      2.99 o 
   2  -3  10       15.04       16.74      2.48 o 
   3  -3  10      211.93      209.32      6.14 o 
   4  -3  10      188.37      206.66      5.17 o 
   5  -3  10       36.95       46.40      2.88 o 
   6  -3  10       11.98       10.80      1.98 o 
   7  -3  10        5.14        5.38      2.90 o 
   8  -3  10      101.29      114.98      4.99 o 
   9  -3  10      249.68      273.83     10.85 o 
  -7  -2  10        1.64        3.50      3.30 o 
  -6  -2  10        9.83       17.65      2.99 o 
  -5  -2  10       17.65       18.48      2.84 o 
  -4  -2  10      337.68      337.07      8.23 o 
  -3  -2  10      220.08      210.13      5.12 o 
  -2  -2  10       90.54       88.86      3.69 o 
  -1  -2  10       65.74       59.88      3.01 o 
   0  -2  10      340.16      337.05      6.11 o 
   1  -2  10      468.31      462.89      7.53 o 
   2  -2  10      372.53      368.17      8.06 o 
   3  -2  10      623.64      584.04      8.98 o 
   4  -2  10      103.91      115.21      3.23 o 
   5  -2  10        6.81        5.73      1.53 o 
   6  -2  10      433.67      437.36      8.39 o 
   7  -2  10       76.73       82.87      6.12 o 
   8  -2  10        2.82       -0.12      2.45 o 
   9  -2  10        3.98        6.72      3.43 o 
  -7  -1  10        4.30        1.95      3.03 o 
  -6  -1  10       49.70       71.99      4.41 o 
  -5  -1  10      232.18      240.33      7.04 o 
  -4  -1  10      460.64      430.10      9.21 o 
  -3  -1  10       58.53       57.38      3.22 o 
  -2  -1  10      954.11      895.01     39.69 o 
  -1  -1  10        1.28        1.37      1.26 o 
   0  -1  10       58.21       59.96      4.32 o 
   1  -1  10      234.74      206.74      4.44 o 
   2  -1  10      575.38      577.87     10.52 o 
   3  -1  10        3.34        8.14      1.91 o 
   4  -1  10        2.72        1.45      1.34 o 
   5  -1  10       78.94       87.86      3.55 o 
   6  -1  10       17.25       23.07      2.43 o 
   7  -1  10       82.37       78.01      3.93 o 
   8  -1  10       17.61       18.56      2.75 o 
   9  -1  10       42.34       55.14      5.36 o 
  -7   0  10       80.74       86.78      8.56 o 
  -6   0  10       50.41       58.78      3.96 o 
  -5   0  10        2.12        3.24      2.02 o 
  -4   0  10       30.96       40.89      4.50 o 
  -3   0  10      434.81      417.53     19.82 o 
  -2   0  10       32.12       24.56      4.58 o 
  -1   0  10      156.65      143.67      4.35 o 
   0   0  10        7.52        3.07      1.37 o 
   1   0  10      979.93      951.45     14.13 o 
   2   0  10      474.81      458.95      8.88 o 
   3   0  10      972.30      953.44     12.49 o 
   4   0  10      210.91      193.53      4.59 o 
   5   0  10        4.52        6.26      1.60 o 
   6   0  10      116.11      112.61      4.18 o 
   7   0  10       71.53       74.33      3.81 o 
   8   0  10      176.76      171.76      5.95 o 
   9   0  10       14.21       11.52      2.60 o 
  -7   1  10       47.70       34.74      4.86 o 
  -6   1  10       69.92       60.71      6.62 o 
  -5   1  10        4.04        7.78      3.89 o 
  -4   1  10       23.84       28.41      2.61 o 
  -3   1  10      411.51      399.46      9.86 o 
  -2   1  10        1.57        0.43      1.23 o 
  -1   1  10      584.99      530.89     19.33 o 
   0   1  10      134.70      137.65      4.06 o 
   1   1  10       66.20       80.82      3.23 o 
   2   1  10        4.98        6.55      1.65 o 
   3   1  10      257.98      258.87      5.85 o 
   4   1  10       83.99       82.85      4.22 o 
   5   1  10        3.08        5.79      1.58 o 
   6   1  10      409.64      397.40      9.94 o 
   7   1  10      274.81      285.41      9.77 o 
   8   1  10       14.87       12.73      2.84 o 
   9   1  10       10.88        8.45      2.99 o 
  -7   2  10       34.84       39.69      7.39 o 
  -6   2  10        1.28       -3.11      3.89 o 
  -5   2  10       66.68       69.76      5.14 o 
  -4   2  10        6.41        6.23      3.50 o 
  -3   2  10        9.46       14.66      2.33 o 
  -2   2  10       94.16      108.05      3.77 o 
  -1   2  10      190.11      183.94      6.48 o 
   0   2  10      204.83      190.45      4.74 o 
   1   2  10      244.99      228.73      5.31 o 
   2   2  10      588.87      540.79     13.14 o 
   3   2  10     1375.93     1363.75     16.45 o 
   4   2  10       41.91       34.04      2.63 o 
   5   2  10       54.33       49.24      2.71 o 
   6   2  10       16.39       16.80      2.19 o 
   7   2  10      501.72      506.07     10.98 o 
   8   2  10       72.48       71.60      6.33 o 
   9   2  10       43.52       44.84      8.09 o 
  -7   3  10       44.51       48.25      8.17 o 
  -6   3  10      180.57      181.73     12.45 o 
  -5   3  10        4.26        4.28      4.28 o 
  -4   3  10       29.49       22.28      5.64 o 
  -3   3  10       16.41       10.91      2.22 o 
  -2   3  10      182.45      181.42      8.37 o 
  -1   3  10       26.41       27.20      2.04 o 
   0   3  10      531.89      531.62     12.26 o 
   1   3  10       10.71       14.40      6.42 o 
   2   3  10        1.27        2.75      1.36 o 
   3   3  10        9.57       13.31      1.33 o 
   4   3  10       15.77       15.47      1.48 o 
   5   3  10       42.95       52.78      2.92 o 
   6   3  10       50.87       60.74      5.97 o 
   7   3  10      229.72      225.86      7.20 o 
   8   3  10      286.03      289.66     13.88 o 
   9   3  10        6.08        6.21      3.49 o 
  -7   4  10       28.85       33.85      7.39 o 
  -6   4  10       27.55       27.63      6.62 o 
  -5   4  10        5.31        2.72      3.89 o 
  -4   4  10       17.19       10.79      4.67 o 
  -3   4  10        0.23        0.78      3.11 o 
  -2   4  10        6.65        2.31      1.58 o 
  -1   4  10      158.03      136.40      4.50 o 
   0   4  10      134.87      124.11      4.24 o 
   1   4  10      466.17      443.49      8.85 o 
   2   4  10      336.11      332.93      5.88 o 
   3   4  10      536.95      506.91      7.89 o 
   4   4  10      361.64      374.89      5.96 o 
   5   4  10      546.09      544.59     11.79 o 
   6   4  10        4.10        2.42      1.92 o 
   7   4  10       93.16      105.82      5.09 o 
   8   4  10      259.88      282.00      8.46 o 
   9   4  10       28.16       30.16      3.88 o 
  -6   5  10      100.95      118.84      7.14 o 
  -5   5  10       27.09       45.00      4.76 o 
  -4   5  10      174.95      184.54      7.81 o 
  -3   5  10       84.24       77.43      5.21 o 
  -2   5  10       27.98       30.54      3.71 o 
  -1   5  10      366.11      386.59     10.87 o 
   0   5  10       28.39       28.86      2.31 o 
   1   5  10       16.77       12.77      1.47 o 
   2   5  10       76.24       81.66      2.94 o 
   3   5  10       15.10       18.73      1.81 o 
   4   5  10     1165.64     1141.44     14.92 o 
   5   5  10        5.01        6.50      2.06 o 
   6   5  10      136.43      122.33      8.66 o 
   7   5  10      165.39      178.46      6.45 o 
   8   5  10       68.39       74.24      4.62 o 
   9   5  10       71.32       75.78      5.15 o 
  -6   6  10       38.19       40.47      7.78 o 
  -5   6  10       19.54       13.97      3.71 o 
  -4   6  10        5.04        7.22      2.99 o 
  -3   6  10       41.70       35.11      4.21 o 
  -2   6  10       34.26       27.08      3.71 o 
  -1   6  10      322.37      299.21      9.62 o 
   0   6  10       47.94       39.07      3.98 o 
   1   6  10      863.77      822.91     13.28 o 
   2   6  10       76.31       77.56      2.96 o 
   3   6  10      375.12      368.28      6.72 o 
   4   6  10      284.86      304.31      6.15 o 
   5   6  10      214.13      227.07      9.31 o 
   6   6  10      248.21      265.63      7.94 o 
   7   6  10       97.93      102.27      5.13 o 
   8   6  10       18.28       15.42      3.24 o 
   9   6  10        8.29        7.99      2.97 o 
  -6   7  10       17.80       20.24      6.62 o 
  -5   7  10        6.70        7.00      5.06 o 
  -4   7  10      180.10      180.81      8.13 o 
  -3   7  10      135.07      145.22      9.92 o 
  -2   7  10      714.37      703.79     16.60 o 
  -1   7  10      272.96      255.87     20.82 o 
   0   7  10      317.80      318.52      7.44 o 
   1   7  10        6.70        4.61      1.70 o 
   2   7  10      186.45      176.86      5.26 o 
   3   7  10       36.17       28.54      2.62 o 
   4   7  10       17.71       14.54      2.39 o 
   5   7  10      983.82      939.14     15.69 o 
   6   7  10       55.87       49.78      3.78 o 
   7   7  10       37.80       36.29      3.64 o 
   8   7  10       21.74       32.53      3.88 o 
   9   7  10       14.30        8.95      5.06 o 
  -5   8  10        1.81       -1.56      4.67 o 
  -4   8  10        0.26        0.39      4.67 o 
  -3   8  10      207.18      206.06      8.59 o 
  -2   8  10       68.11       69.47      9.14 o 
  -1   8  10       87.14       64.39      4.93 o 
   0   8  10      128.96      140.99      8.38 o 
   1   8  10      208.34      193.04      5.77 o 
   2   8  10      681.26      703.94     20.64 o 
   3   8  10       64.11       75.76      3.93 o 
   4   8  10       49.10       54.99      3.54 o 
   5   8  10       11.61       15.45      3.37 o 
   6   8  10       88.30       91.21      6.08 o 
   7   8  10       31.70       43.35      9.73 o 
   8   8  10       26.44       28.22      4.58 o 
  -5   9  10        5.13        4.28      5.84 o 
  -4   9  10        1.11       -2.72      4.28 o 
  -3   9  10      126.07      113.24     10.12 o 
  -2   9  10      573.05      599.44     15.57 o 
  -1   9  10      222.00      236.44     16.73 o 
   0   9  10        0.06       -1.73      1.73 o 
   1   9  10        1.13        0.34      1.83 o 
   2   9  10       57.33       53.12      3.48 o 
   3   9  10      668.64      680.20     14.31 o 
   4   9  10        0.61       -1.86      1.86 o 
   5   9  10      114.87      106.65      7.00 o 
   6   9  10      149.21      131.15      7.19 o 
   7   9  10        7.55        2.98      3.16 o 
   8   9  10       92.06       85.04      7.98 o 
  -4  10  10        2.79        0.39      4.67 o 
  -3  10  10       73.23       83.66      9.73 o 
  -2  10  10      164.82      159.55     12.45 o 
  -1  10  10       64.87       63.87      4.04 o 
   0  10  10       16.10       15.44      2.63 o 
   1  10  10      249.21      261.58      7.27 o 
   2  10  10        0.56        0.61      2.00 o 
   3  10  10     1069.37     1101.68     18.38 o 
   4  10  10        3.15       17.42      2.85 o 
   5  10  10        3.87        8.92      3.50 o 
   6  10  10       35.94       38.53      4.76 o 
   7  10  10        8.58        3.19      4.86 o 
  -3  11  10       27.49       38.14      7.78 o 
  -2  11  10       16.93       18.68      6.23 o 
  -1  11  10      200.19      213.56      8.69 o 
   0  11  10      151.37      163.44      6.22 o 
   1  11  10        7.01       10.12      2.57 o 
   2  11  10        5.22        7.93      2.50 o 
   3  11  10       29.96       28.48      3.36 o 
   4  11  10      208.38      199.98      8.69 o 
   5  11  10      103.15      105.88      6.64 o 
   6  11  10      113.96      129.89      7.75 o 
  -2  12  10       37.24       26.07      7.00 o 
  -1  12  10      292.80      275.29     14.59 o 
   0  12  10        6.73        5.32      3.17 o 
   1  12  10      163.23      153.76      6.13 o 
   2  12  10      107.73      107.32      5.42 o 
   3  12  10       72.79       87.03      5.04 o 
   4  12  10      155.50      173.37      8.20 o 
   5  12  10       56.51       72.76      5.98 o 
  -1  13  10        0.52       -1.56      3.89 o 
   0  13  10       78.02       92.10      6.43 o 
   1  13  10       20.40       24.88      4.10 o 
   2  13  10        0.27        1.09      2.45 o 
   3  13  10        7.20        8.84      3.03 o 
   4  13  10       93.75       93.50      6.81 o 
  -1 -10  11      144.25      154.30      7.97 o 
   0 -10  11       93.75       98.70     14.59 o 
   1 -10  11        2.59        2.14      3.30 o 
   2 -10  11       98.21       96.63      7.00 o 
   3 -10  11        0.25       -2.88      3.50 o 
   4 -10  11       36.75       31.18      5.08 o 
  -3  -9  11        1.54        0.95      3.16 o 
  -2  -9  11       32.77       31.37      9.53 o 
  -1  -9  11      162.82      162.28      7.61 o 
   0  -9  11        0.37       -2.14      2.98 o 
   1  -9  11       47.61       46.05      4.03 o 
   2  -9  11        6.47        4.31      2.54 o 
   3  -9  11      144.85      151.03      6.71 o 
   4  -9  11       96.02       96.68      7.29 o 
   5  -9  11       29.16       15.95      5.45 o 
  -4  -8  11       33.95       35.12      4.93 o 
  -3  -8  11        0.83        0.56      2.88 o 
  -2  -8  11        8.49        5.51      2.61 o 
  -1  -8  11       10.67       13.06      2.99 o 
   0  -8  11      579.82      571.16     18.41 o 
   1  -8  11      393.64      397.67      9.91 o 
   2  -8  11       31.02       29.43      4.28 o 
   3  -8  11        8.42        2.66      2.83 o 
   4  -8  11       76.40       71.39      6.31 o 
   5  -8  11        9.24       11.48      3.85 o 
   6  -8  11       10.86        8.56      5.45 o 
  -4  -7  11       39.50       39.69      4.81 o 
  -3  -7  11       43.62       53.32      4.23 o 
  -2  -7  11       21.88       27.11      3.29 o 
  -1  -7  11      349.75      343.73      8.95 o 
   0  -7  11       62.11       68.04      4.39 o 
   1  -7  11       62.45       53.35      3.33 o 
   2  -7  11       51.55       49.70      4.72 o 
   3  -7  11       58.83       61.54      4.33 o 
   4  -7  11      186.93      198.10      9.21 o 
   5  -7  11      395.57      403.39     13.45 o 
   6  -7  11       15.21       10.45      6.23 o 
   7  -7  11        8.10       16.73      6.23 o 
  -5  -6  11       25.25       15.37      3.85 o 
  -4  -6  11      177.45      209.78      7.31 o 
  -3  -6  11      101.06      110.35      5.67 o 
  -2  -6  11       29.27       35.26      3.36 o 
  -1  -6  11        3.57        1.54      1.94 o 
   0  -6  11       47.10       46.45      3.64 o 
   1  -6  11      384.57      387.50     12.86 o 
   2  -6  11      320.33      323.72      8.87 o 
   3  -6  11        8.69        9.30      2.57 o 
   4  -6  11        6.13        3.84      2.88 o 
   5  -6  11       20.86       23.64      4.38 o 
   6  -6  11       49.19       44.99      6.81 o 
   7  -6  11        5.19       -2.33      3.89 o 
  -5  -5  11        0.28        3.50      3.89 o 
  -4  -5  11      121.42      125.35      4.96 o 
  -3  -5  11       16.42       20.88      2.52 o 
  -2  -5  11      148.75      152.06      9.98 o 
  -1  -5  11       20.18       15.59      2.45 o 
   0  -5  11       23.48       21.21      2.74 o 
   1  -5  11      988.81     1016.55     14.51 o 
   2  -5  11       11.52       12.70      2.13 o 
   3  -5  11      313.99      329.29      8.58 o 
   4  -5  11        3.08        1.73      1.94 o 
   5  -5  11      315.92      304.04     11.12 o 
   6  -5  11      131.63      124.10     10.70 o 
   7  -5  11      175.17      182.96      7.14 o 
   8  -5  11        8.23        7.75      3.13 o 
  -6  -4  11        2.36        1.17      4.28 o 
  -5  -4  11        8.92       12.66      3.55 o 
  -4  -4  11       55.99       59.36      5.00 o 
  -3  -4  11      389.18      397.30     10.62 o 
  -2  -4  11       84.14       92.28      7.53 o 
  -1  -4  11      170.66      154.48      9.82 o 
   0  -4  11        9.07        7.80      1.78 o 
   1  -4  11       35.36       33.30      2.55 o 
   2  -4  11      627.28      609.48     10.01 o 
   3  -4  11        6.12        6.58      2.09 o 
   4  -4  11        2.40        1.08      2.13 o 
   5  -4  11       10.84       11.08      2.63 o 
   6  -4  11       46.97       47.20      6.26 o 
   7  -4  11       46.50       54.75      5.06 o 
   8  -4  11        0.21        1.91      2.54 o 
  -6  -3  11      159.36      177.34      9.14 o 
  -5  -3  11       83.21       94.87      5.13 o 
  -4  -3  11        3.57        2.79      2.58 o 
  -3  -3  11      185.15      189.65      6.26 o 
  -2  -3  11      159.49      160.95      6.81 o 
  -1  -3  11      307.30      307.74      9.61 o 
   0  -3  11      267.39      246.02      5.73 o 
   1  -3  11       79.54       78.45      3.26 o 
   2  -3  11     1323.28     1332.91     25.84 o 
   3  -3  11        4.80        4.28      1.77 o 
   4  -3  11        1.02        0.44      1.64 o 
   5  -3  11      129.78      137.86      9.11 o 
   6  -3  11      175.96      176.97      4.78 o 
   7  -3  11       66.53       66.26      4.79 o 
   8  -3  11      209.55      242.04      9.74 o 
  -6  -2  11       86.25       84.65      4.94 o 
  -5  -2  11       14.80       12.67      2.68 o 
  -4  -2  11       13.79       19.45      2.68 o 
  -3  -2  11       40.05       41.48      5.01 o 
  -2  -2  11      476.28      439.06     11.87 o 
  -1  -2  11       67.07       65.40      4.21 o 
   0  -2  11      299.90      293.05     10.92 o 
   1  -2  11        3.78        5.17      1.97 o 
   2  -2  11      167.61      156.97      6.12 o 
   3  -2  11      524.90      502.86     10.30 o 
   4  -2  11       22.60       19.32      3.73 o 
   5  -2  11       23.19       21.99      5.00 o 
   6  -2  11       74.19       74.67      3.71 o 
   7  -2  11       39.24       43.12      4.16 o 
   8  -2  11       63.30       62.81      4.74 o 
   9  -2  11       13.56       14.93      5.06 o 
  -6  -1  11      139.96      160.32     11.28 o 
  -5  -1  11      213.61      222.71      7.04 o 
  -4  -1  11      165.97      180.22      5.97 o 
  -3  -1  11       35.32       42.27      3.13 o 
  -2  -1  11      336.03      318.73      9.03 o 
  -1  -1  11      206.85      199.73      7.82 o 
   0  -1  11      403.90      421.46      8.65 o 
   1  -1  11      797.45      757.71     12.84 o 
   2  -1  11       12.62       14.60      2.19 o 
   3  -1  11      175.20      182.12      6.61 o 
   4  -1  11       20.08       10.61      2.16 o 
   5  -1  11       92.02      100.94      4.71 o 
   6  -1  11        0.19       -1.54      1.54 o 
   7  -1  11       19.76       18.38      2.52 o 
   8  -1  11       95.06      105.33      4.77 o 
   9  -1  11       25.81       28.52      8.76 o 
  -6   0  11        7.47        9.73      4.67 o 
  -5   0  11      180.69      200.02     11.28 o 
  -4   0  11      295.33      278.33      7.25 o 
  -3   0  11        9.42        5.22      2.62 o 
  -2   0  11      158.72      156.81      4.84 o 
  -1   0  11      275.03      269.01      8.74 o 
   0   0  11      419.52      397.74      8.11 o 
   1   0  11      414.86      364.11     40.94 o 
   2   0  11        5.64        5.89      1.70 o 
   3   0  11      240.42      236.79      6.39 o 
   4   0  11       58.85       57.73      3.58 o 
   5   0  11       14.95       12.08      1.86 o 
   6   0  11        7.82        5.00      1.88 o 
   7   0  11       86.98       80.47      4.05 o 
   8   0  11      111.76      135.31      6.12 o 
   9   0  11       28.40       26.84      5.59 o 
  -6   1  11        7.73        8.56      4.67 o 
  -5   1  11        0.39        5.06      3.89 o 
  -4   1  11      261.37      278.62     12.84 o 
  -3   1  11      231.11      222.97     10.90 o 
  -2   1  11       37.32       41.45      2.86 o 
  -1   1  11      614.52      558.32     12.22 o 
   0   1  11       16.52       10.32      2.25 o 
   1   1  11      861.45      848.16     13.53 o 
   2   1  11      145.96      144.06      4.57 o 
   3   1  11       17.57       24.27      5.25 o 
   4   1  11      298.87      311.42      7.68 o 
   5   1  11       31.79       15.19      1.94 o 
   6   1  11      304.83      307.24      6.91 o 
   7   1  11       11.53       16.46      2.53 o 
   8   1  11        2.88        4.42      2.23 o 
   9   1  11       18.90       19.94      3.32 o 
  -6   2  11       13.47       10.51      5.45 o 
  -5   2  11      153.27      143.20     10.90 o 
  -4   2  11      104.36      128.03      8.56 o 
  -3   2  11       59.86       63.82      5.84 o 
  -2   2  11       22.60       20.84      4.67 o 
  -1   2  11      180.46      145.76      6.62 o 
   0   2  11      160.52      150.40      6.15 o 
   1   2  11      414.22      384.07     10.14 o 
   2   2  11      375.54      351.18      7.44 o 
   3   2  11       94.01       99.36      5.29 o 
   4   2  11        5.81        3.92      1.49 o 
   5   2  11        5.80        2.19      1.48 o 
   6   2  11      137.64      136.95      4.59 o 
   7   2  11        9.26       11.03      2.36 o 
   8   2  11        5.69        7.45      2.32 o 
   9   2  11       66.13       71.24      5.98 o 
  -6   3  11       86.30      105.07     10.51 o 
  -5   3  11        0.26        3.50      4.67 o 
  -4   3  11       69.03       54.09      7.39 o 
  -3   3  11      366.45      345.97      8.33 o 
  -2   3  11       75.80       77.57     10.51 o 
  -1   3  11      147.07      128.94      5.60 o 
   0   3  11       55.21       57.20      5.06 o 
   1   3  11      144.62      147.36      8.37 o 
   2   3  11       66.53       79.16      6.29 o 
   3   3  11      706.14      700.54     17.27 o 
   4   3  11       61.49       71.09      3.07 o 
   5   3  11      790.47      806.40     23.51 o 
   6   3  11       10.55       13.77      2.10 o 
   7   3  11      348.18      373.17      8.16 o 
   8   3  11        0.07       -1.49      2.39 o 
   9   3  11        0.15       -3.03      3.03 o 
  -6   4  11       23.58       22.18      6.62 o 
  -5   4  11       39.16       34.80      4.76 o 
  -4   4  11      215.07      235.72      9.14 o 
  -3   4  11       76.71       88.63      5.76 o 
  -2   4  11      324.01      309.01     10.02 o 
  -1   4  11        9.62        8.28      1.98 o 
   0   4  11      130.72      111.31      6.33 o 
   1   4  11      332.47      322.83      7.59 o 
   2   4  11      183.45      188.94      5.64 o 
   3   4  11        0.65       -0.96      1.54 o 
   4   4  11       73.93       72.19      3.11 o 
   5   4  11       45.83       53.96      3.47 o 
   6   4  11      226.95      210.84      5.61 o 
   7   4  11      354.33      355.94     10.74 o 
   8   4  11        0.68        3.19      2.57 o 
   9   4  11       59.58       67.20      4.96 o 
  -6   5  11       38.21       44.89      5.48 o 
  -5   5  11      101.99      105.89      6.70 o 
  -4   5  11       34.35       39.91      4.65 o 
  -3   5  11        9.78        6.62      3.03 o 
  -2   5  11       28.96       25.39      4.09 o 
  -1   5  11      343.10      316.84     11.09 o 
   0   5  11      864.71      830.63     18.15 o 
   1   5  11        2.63        1.44      2.33 o 
   2   5  11        2.38        2.58      2.17 o 
   3   5  11      765.81      752.43     13.27 o 
   4   5  11        0.68        0.20      1.40 o 
   5   5  11       75.28       71.57      9.53 o 
   6   5  11      407.96      404.82     12.23 o 
   7   5  11      101.78      122.98      5.61 o 
   8   5  11       91.21      105.22      5.49 o 
   9   5  11       39.83       48.73      4.41 o 
  -5   6  11        7.65       14.37      4.10 o 
  -4   6  11        8.21        6.97      3.70 o 
  -3   6  11      208.25      197.06      8.36 o 
  -2   6  11      346.75      369.91     36.97 o 
  -1   6  11      207.77      185.99      7.84 o 
   0   6  11      301.08      283.77      9.49 o 
   1   6  11        5.90        2.55      2.43 o 
   2   6  11      222.03      206.67      7.97 o 
   3   6  11       66.21       82.02      4.57 o 
   4   6  11      101.77      106.82      3.76 o 
   5   6  11        9.72       11.72      2.65 o 
   6   6  11        2.11        0.64      2.16 o 
   7   6  11      174.18      175.63      6.57 o 
   8   6  11      103.86       93.11      5.32 o 
  -5   7  11       58.63       47.86      8.17 o 
  -4   7  11       20.38       30.12      4.58 o 
  -3   7  11        1.12       -2.48      2.48 o 
  -2   7  11      192.91      165.20     14.40 o 
  -1   7  11       83.78       83.07      5.64 o 
   0   7  11        9.67       14.83      3.50 o 
   1   7  11       24.92       26.67      3.71 o 
   2   7  11      265.64      256.05      9.07 o 
   3   7  11      209.91      204.90      7.02 o 
   4   7  11      544.74      554.92     10.84 o 
   5   7  11      128.17      134.58      6.64 o 
   6   7  11       19.75       11.59      4.67 o 
   7   7  11        0.53        2.09      2.88 o 
   8   7  11      157.96      196.80      7.43 o 
  -5   8  11       24.18       13.62      5.84 o 
  -4   8  11      110.00      121.80     11.28 o 
  -3   8  11        0.01       -2.75      2.75 o 
  -2   8  11      124.16      138.74      9.34 o 
  -1   8  11      468.32      462.63     13.33 o 
   0   8  11      142.17      163.80      7.69 o 
   1   8  11        3.69        0.04      2.43 o 
   2   8  11      307.97      306.45     10.32 o 
   3   8  11      125.33      122.12      5.03 o 
   4   8  11      370.75      411.24      9.32 o 
   5   8  11       19.71       21.53      4.09 o 
   6   8  11        0.95        0.32      4.67 o 
   7   8  11        3.28        0.19      3.03 o 
   8   8  11      123.47      135.63      7.75 o 
  -4   9  11       57.33       42.80      8.17 o 
  -3   9  11        2.09       -0.78      4.67 o 
  -2   9  11        6.22        1.56      3.50 o 
  -1   9  11      225.21      209.07      8.91 o 
   0   9  11      180.40      162.85      7.69 o 
   1   9  11       40.48       39.66      6.62 o 
   2   9  11        0.13        0.68      1.94 o 
   3   9  11        3.78        4.42      2.22 o 
   4   9  11      277.17      289.47     15.57 o 
   5   9  11      304.21      325.71     10.66 o 
   6   9  11       90.90      111.74      6.92 o 
   7   9  11        2.36        0.50      3.11 o 
  -3  10  11       50.31       44.36      8.17 o 
  -2  10  11       53.79       52.14      8.56 o 
  -1  10  11       95.66       96.55      6.54 o 
   0  10  11       65.30       72.80      5.76 o 
   1  10  11      311.20      343.49     11.55 o 
   2  10  11        3.79        6.29      2.58 o 
   3  10  11       15.83       14.26      2.97 o 
   4  10  11       58.11       56.18      5.04 o 
   5  10  11      161.73      173.96      8.04 o 
   6  10  11       39.20       39.24      4.67 o 
   7  10  11       12.54       19.07      5.45 o 
  -2  11  11        1.15       -0.78      5.06 o 
  -1  11  11       16.45        8.17      6.23 o 
   0  11  11       13.09       17.56      4.28 o 
   1  11  11      183.93      176.69      8.53 o 
   2  11  11      151.37      138.70      5.83 o 
   3  11  11        3.68        0.08      2.27 o 
   4  11  11       32.44       40.20      4.76 o 
   5  11  11       19.86       20.71      4.21 o 
   6  11  11       27.87       28.46      4.58 o 
  -1  12  11      111.23      131.53     12.06 o 
   0  12  11       45.46       45.53      8.17 o 
   1  12  11        0.28        1.93      3.27 o 
   2  12  11      196.33      219.96      9.65 o 
   3  12  11       72.00       81.90      4.93 o 
   4  12  11        3.64        6.62      3.55 o 
   5  12  11       77.23       71.21      8.17 o 
   1  13  11       18.27       18.29      6.23 o 
   2  13  11       50.28       58.89      5.62 o 
  -1  -9  12       32.29       43.28      9.92 o 
   0  -9  12       36.68       45.63      5.08 o 
   1  -9  12        0.55        0.00      4.48 o 
   2  -9  12      128.47      131.75     18.48 o 
   3  -9  12       74.25       75.87      6.19 o 
   4  -9  12       15.60       14.00      4.26 o 
  -2  -8  12      201.25      205.86     13.81 o 
  -1  -8  12        4.37        7.12      3.16 o 
   0  -8  12        0.06        1.23      2.04 o 
   1  -8  12      107.39      105.12      5.45 o 
   2  -8  12       27.40       22.70      3.41 o 
   3  -8  12       51.29       49.28      4.46 o 
   4  -8  12       10.06        8.06      3.71 o 
   5  -8  12       15.76       25.29      6.62 o 
  -3  -7  12       24.85       30.68      4.26 o 
  -2  -7  12       54.31       49.39      5.13 o 
  -1  -7  12       99.20      103.10      5.29 o 
   0  -7  12       28.56       28.25      2.84 o 
   1  -7  12        0.91        2.04      1.95 o 
   2  -7  12      269.42      280.55      8.27 o 
   3  -7  12       27.34       34.50      5.01 o 
   4  -7  12      180.89      174.44      8.94 o 
   5  -7  12       11.03       16.34      6.23 o 
   6  -7  12       16.27       10.51      5.45 o 
  -4  -6  12       49.77       54.48      7.78 o 
  -3  -6  12        1.07        0.87      2.88 o 
  -2  -6  12        0.79        1.13      2.14 o 
  -1  -6  12      403.47      415.02      9.84 o 
   0  -6  12       27.71       33.61      4.25 o 
   1  -6  12        5.78        4.20      1.93 o 
   2  -6  12       66.50       75.15      3.79 o 
   3  -6  12      165.01      174.99      6.55 o 
   4  -6  12       93.04      112.88      7.29 o 
   5  -6  12       25.22       24.55      4.48 o 
   6  -6  12        3.01       -1.17      4.28 o 
   7  -6  12       14.42       11.67      6.23 o 
  -4  -5  12        8.07       11.67      3.65 o 
  -3  -5  12       89.83       93.42      5.05 o 
  -2  -5  12        8.37       10.52      3.16 o 
  -1  -5  12       87.51       85.10      4.51 o 
   0  -5  12      475.13      468.82      8.72 o 
   1  -5  12      143.44      142.59      4.69 o 
   2  -5  12       11.60       10.88      2.17 o 
   3  -5  12      314.31      323.34      7.41 o 
   4  -5  12       35.85       28.01      4.53 o 
   5  -5  12       72.93       63.36      5.76 o 
   6  -5  12        9.44       12.06      3.58 o 
   7  -5  12        5.65        8.56      5.84 o 
  -5  -4  12       32.66       37.36      6.62 o 
  -4  -4  12      167.06      180.04      6.81 o 
  -3  -4  12       39.56       47.43      3.77 o 
  -2  -4  12        5.85        2.79      2.60 o 
  -1  -4  12       14.71       13.63      3.27 o 
   0  -4  12       61.51       54.05      4.94 o 
   1  -4  12      133.61      125.96      5.22 o 
   2  -4  12        1.52        2.31      1.80 o 
   3  -4  12      118.22      131.49      5.38 o 
   4  -4  12      107.44      120.30      5.45 o 
   5  -4  12      291.12      330.28      9.17 o 
   6  -4  12        5.10        8.09      3.43 o 
   7  -4  12        6.09       10.12      5.06 o 
  -5  -3  12      113.51      126.53      8.17 o 
  -4  -3  12        2.98        2.28      2.22 o 
  -3  -3  12       40.32       37.22      3.44 o 
  -2  -3  12        1.74       -1.67      4.67 o 
  -1  -3  12      205.03      209.75      7.92 o 
   0  -3  12      128.13      142.67      8.59 o 
   1  -3  12      252.51      275.75      7.32 o 
   2  -3  12      297.19      295.63      7.58 o 
   3  -3  12       42.88       43.33      3.42 o 
   4  -3  12       29.36       32.72      3.28 o 
   5  -3  12       18.83       19.74      3.06 o 
   6  -3  12       12.51       10.09      2.77 o 
   7  -3  12        0.18       -2.32      2.71 o 
   8  -3  12        6.14        6.62      5.06 o 
  -5  -2  12        2.51        5.76      2.52 o 
  -4  -2  12      207.66      220.72      8.79 o 
  -3  -2  12       74.81       68.64      4.99 o 
  -2  -2  12        0.22       -1.87      1.87 o 
  -1  -2  12      210.88      204.74      6.10 o 
   0  -2  12      260.39      259.63      6.94 o 
   1  -2  12      306.24      294.96      7.61 o 
   2  -2  12       76.38       72.89      5.44 o 
   3  -2  12        3.56        8.76      2.16 o 
   4  -2  12        2.80        6.77      2.72 o 
   5  -2  12       41.82       54.61      4.01 o 
   6  -2  12      428.44      483.49     11.49 o 
   7  -2  12       72.18       78.21      5.32 o 
   8  -2  12       13.06       12.84      5.06 o 
  -5  -1  12       56.85       57.59      7.78 o 
  -4  -1  12       74.93       74.29      5.48 o 
  -3  -1  12      169.93      182.24      5.96 o 
  -2  -1  12       99.17       84.49      4.94 o 
  -1  -1  12       10.01        5.49      2.00 o 
   0  -1  12        5.41        6.40      1.88 o 
   1  -1  12      628.20      633.58     11.63 o 
   2  -1  12      128.05      120.73      4.68 o 
   3  -1  12       28.50       27.99      2.77 o 
   4  -1  12       15.98       13.46      3.81 o 
   5  -1  12        0.85        2.29      2.28 o 
   6  -1  12        8.82        7.74      2.45 o 
   7  -1  12        2.56        6.26      2.61 o 
   8  -1  12        2.00        4.67      4.28 o 
  -6   0  12      113.59      128.80     10.51 o 
  -5   0  12       47.27       45.14      6.62 o 
  -4   0  12        1.63       -1.17      3.89 o 
  -3   0  12       78.26       72.38      7.00 o 
  -2   0  12       58.20       50.27      3.41 o 
  -1   0  12       19.03       14.76      2.67 o 
   0   0  12       12.11        9.76      2.75 o 
   1   0  12       72.71       74.46      3.66 o 
   2   0  12      177.34      183.71      7.78 o 
   3   0  12        4.53       -0.64      1.64 o 
   4   0  12      269.97      239.62      7.01 o 
   5   0  12      208.33      183.62      6.33 o 
   6   0  12      186.17      198.29      6.87 o 
   7   0  12      275.22      276.12     23.35 o 
   8   0  12        6.43        9.69      2.97 o 
  -5   1  12        1.01       -2.72      3.89 o 
  -4   1  12        0.28       -1.17      3.89 o 
  -3   1  12      203.07      191.84     10.51 o 
  -2   1  12      423.75      400.40     11.00 o 
  -1   1  12      298.29      303.60      9.34 o 
   0   1  12        3.32       -0.19      2.20 o 
   1   1  12       16.59       16.28      2.99 o 
   2   1  12      260.90      265.72      6.98 o 
   3   1  12      148.26      151.93      5.09 o 
   4   1  12      236.95      219.86      6.52 o 
   5   1  12      301.86      287.00     11.05 o 
   6   1  12       39.40       45.62      3.89 o 
   7   1  12       11.28       11.46      3.89 o 
   8   1  12       30.20       33.39      3.28 o 
   9   1  12        5.00        8.25      3.43 o 
  -6   2  12       67.71       77.05      9.73 o 
  -5   2  12      131.25      162.27     12.45 o 
  -3   2  12       16.13       16.85      3.27 o 
  -2   2  12       85.55       86.74      5.32 o 
  -1   2  12      217.47      201.25      7.53 o 
   0   2  12        0.46        2.28      2.05 o 
   1   2  12       70.66       74.33     10.90 o 
   2   2  12      242.76      226.00      8.09 o 
   3   2  12       51.23       41.14      3.98 o 
   4   2  12        1.57        4.22      2.04 o 
   5   2  12       71.97       77.50      4.23 o 
   6   2  12       48.70       48.51      3.94 o 
   7   2  12       56.54       61.92      4.48 o 
   8   2  12      209.05      227.21      6.80 o 
   9   2  12        5.77        7.97      3.71 o 
  -5   3  12       70.49       70.04      8.95 o 
  -4   3  12       87.26       85.95      6.23 o 
  -3   3  12       40.79       32.25      6.81 o 
  -2   3  12      178.57      165.21      9.73 o 
  -1   3  12      221.91      242.35     17.51 o 
   0   3  12     1211.85     1154.05     52.92 o 
   1   3  12        9.37       15.23      2.80 o 
   2   3  12      332.79      291.18     12.45 o 
   3   3  12      556.72      562.76     13.19 o 
   4   3  12       54.02       66.60      5.49 o 
   5   3  12       68.47       67.85      5.36 o 
   6   3  12       65.37       72.60      4.35 o 
   7   3  12      198.77      199.33      5.89 o 
   8   3  12        8.03        9.63      2.47 o 
  -5   4  12       60.24       71.67      6.15 o 
  -4   4  12       86.68      113.58      6.98 o 
  -3   4  12      120.96      123.21     17.90 o 
  -2   4  12        3.15        1.69      2.88 o 
  -1   4  12      416.91      408.90     16.73 o 
   0   4  12       53.21       52.61      4.68 o 
   1   4  12       53.67       54.77      3.43 o 
   2   4  12      406.44      396.58      8.94 o 
   3   4  12      181.60      175.32      6.88 o 
   4   4  12      279.72      275.78      7.45 o 
   5   4  12       76.50       78.61      5.76 o 
   6   4  12      105.76       98.78      6.59 o 
   7   4  12        8.71       12.09      2.93 o 
   8   4  12       50.45       46.83      4.71 o 
  -5   5  12       36.27       37.63      6.03 o 
  -4   5  12      131.52      129.67      7.41 o 
  -3   5  12       18.08        8.38      3.55 o 
  -2   5  12       26.62       36.83      5.84 o 
  -1   5  12      152.02      156.32      7.41 o 
   0   5  12        5.73        0.78      3.11 o 
   1   5  12      766.55      697.68     16.65 o 
   2   5  12      159.50      180.24      7.41 o 
   3   5  12       22.84       18.42      2.60 o 
   4   5  12      249.97      245.41      9.03 o 
   5   5  12      132.93      152.33      8.76 o 
   6   5  12       48.74       53.14      5.32 o 
   7   5  12       10.32       12.08      2.90 o 
   8   5  12       23.23       21.65      3.42 o 
  -5   6  12       24.20       15.00      4.86 o 
  -4   6  12       29.68       39.07      5.14 o 
  -3   6  12      283.20      283.66     10.53 o 
  -2   6  12        9.93       22.10      4.13 o 
  -1   6  12       57.43       57.39      7.78 o 
   0   6  12      132.44      127.22      6.74 o 
   1   6  12       77.76       73.32      5.36 o 
   2   6  12        0.41       -0.97      2.48 o 
   3   6  12       22.67       21.79      3.55 o 
   4   6  12      293.05      304.30     15.57 o 
   5   6  12      537.62      540.51     22.18 o 
   6   6  12      135.84      130.30      5.58 o 
   7   6  12      187.04      196.10      8.52 o 
   8   6  12       25.83       27.87      6.00 o 
  -4   7  12      139.52      136.62      8.09 o 
  -3   7  12       97.73       97.86      6.81 o 
  -2   7  12      116.08      116.77      7.01 o 
  -1   7  12       66.52       78.59     11.87 o 
   0   7  12       49.60       41.38      4.53 o 
   1   7  12        5.31        0.19      2.75 o 
   2   7  12      188.78      201.50     14.79 o 
   3   7  12       46.74       51.37      4.65 o 
   4   7  12        0.02       -1.17      3.50 o 
   5   7  12       85.73       73.16      8.95 o 
   6   7  12       53.42       55.70      7.00 o 
   7   7  12       68.22       69.01      5.68 o 
   8   7  12        3.63        3.24      3.37 o 
  -4   8  12        8.75        6.23      5.84 o 
  -3   8  12       74.09       87.60      6.59 o 
  -2   8  12       93.33       88.67      6.31 o 
  -1   8  12       40.12       50.24      6.42 o 
   0   8  12       29.05       27.55      4.13 o 
   1   8  12      103.54       88.04      5.91 o 
   2   8  12       25.92       18.32      5.64 o 
   3   8  12       86.21       69.80      5.48 o 
   4   8  12        1.14        1.95      4.28 o 
   5   8  12        9.69        7.39      4.67 o 
   6   8  12      127.24      146.27      9.14 o 
   7   8  12       40.51       35.10      4.76 o 
  -3   9  12      147.54      179.78     14.01 o 
  -2   9  12      140.23      150.82      8.20 o 
  -1   9  12       40.43       41.23      5.04 o 
   0   9  12       10.60       11.88      3.55 o 
   1   9  12        7.12        6.04      4.67 o 
   2   9  12      140.96      144.18      7.70 o 
   3   9  12       73.13       88.15      6.19 o 
   4   9  12       32.46       41.64      7.78 o 
   5   9  12        0.95       -1.56      4.28 o 
   6   9  12       15.96        9.99      3.37 o 
   7   9  12        1.47       -2.72      4.28 o 
  -2  10  12       12.70       16.73      6.62 o 
  -1  10  12       53.07       52.96      5.60 o 
   0  10  12       13.76       13.04      3.85 o 
   1  10  12       43.78       35.80      4.81 o 
   2  10  12      146.56      143.91     11.48 o 
   3  10  12      145.56      151.82      8.11 o 
   4  10  12       23.32       21.01      6.62 o 
   5  10  12       12.33        6.23      5.45 o 
   6  10  12       12.10       18.30      3.93 o 
  -1  11  12      274.75      324.93     18.29 o 
   0  11  12        1.32        1.95      3.43 o 
   1  11  12       14.26       17.10      4.26 o 
   2  11  12       15.85       12.11      3.71 o 
   3  11  12      107.28      110.65      7.29 o 
   4  11  12      100.87      112.85     11.28 o 
   5  11  12        1.09        3.84      3.27 o 
   1  12  12        7.75       11.28      4.13 o 
   2  12  12        6.20        9.24      3.71 o 
   3  12  12        6.94        6.56      3.71 o 
  -1  -8  13       12.90        7.78      5.06 o 
   0  -8  13      119.08      110.88      6.33 o 
   1  -8  13       11.23       14.98      3.85 o 
   2  -8  13       25.91       35.37      4.93 o 
   3  -8  13       38.57       49.16      9.14 o 
  -2  -7  13       54.91       50.98      7.39 o 
  -1  -7  13        1.61        6.23      4.28 o 
   0  -7  13        9.39        7.83      3.31 o 
   1  -7  13       31.53       26.71      2.96 o 
   2  -7  13        3.22       -1.47      2.31 o 
   3  -7  13       20.03       20.02      4.10 o 
   4  -7  13      164.77      160.00      8.24 o 
   5  -7  13        0.55        1.17      4.67 o 
  -3  -6  13       32.08       33.08      6.62 o 
  -2  -6  13       10.96       14.79      5.06 o 
  -1  -6  13        9.46        7.30      4.09 o 
   0  -6  13       11.18        8.33      2.77 o 
   1  -6  13      282.84      292.76      8.58 o 
   2  -6  13      129.87      126.76      5.25 o 
   3  -6  13       83.98       97.77     10.66 o 
   4  -6  13        0.01       -2.26      2.88 o 
   5  -6  13       20.25       15.57      5.84 o 
   6  -6  13       22.35       26.85      7.00 o 
  -3  -5  13        0.44        1.95      3.89 o 
  -2  -5  13      251.76      289.28     20.24 o 
  -1  -5  13       34.66       38.98      4.76 o 
   0  -5  13       39.74       36.51      4.66 o 
   1  -5  13        0.54       -1.64      2.09 o 
   2  -5  13      187.99      185.61      7.25 o 
   3  -5  13        0.36        1.04      1.93 o 
   4  -5  13       18.81       14.29      3.82 o 
   5  -5  13      116.70      127.04      7.97 o 
   6  -5  13       35.19       38.52      7.39 o 
  -4  -4  13        5.11        6.23      4.28 o 
  -3  -4  13       24.38       22.16      3.19 o 
  -2  -4  13        0.62        1.54      2.52 o 
  -1  -4  13       30.38       33.87      4.04 o 
   0  -4  13       22.35       21.21      2.99 o 
   1  -4  13      196.99      178.33      6.35 o 
   2  -4  13      171.79      178.73      6.42 o 
   3  -4  13      153.87      154.96      6.12 o 
   4  -4  13       85.43       94.15      6.15 o 
   5  -4  13        7.45        4.21      3.16 o 
   6  -4  13       28.93       31.13      6.62 o 
   7  -4  13        4.45        7.00      5.06 o 
  -4  -3  13       37.41       32.92      3.71 o 
  -3  -3  13        1.88        2.08      2.22 o 
  -2  -3  13        0.73       -0.87      2.72 o 
  -1  -3  13      144.61      150.80      5.81 o 
   0  -3  13      217.78      231.00      7.07 o 
   1  -3  13       69.09       74.18      4.92 o 
   2  -3  13       16.99       22.10      2.82 o 
   3  -3  13       97.58      109.30      5.14 o 
   4  -3  13        0.47       -1.37      2.34 o 
   5  -3  13       12.95       11.41      2.92 o 
   6  -3  13      103.06      113.61      7.41 o 
   7  -3  13       12.34       16.73      5.45 o 
  -4  -2  13        0.55       -3.11      3.89 o 
  -3  -2  13       62.91       69.99      6.42 o 
  -2  -2  13       13.52       12.41      2.99 o 
  -1  -2  13      155.39      157.03      5.72 o 
   0  -2  13       83.68       76.21      6.22 o 
   1  -2  13       71.88       70.33      3.95 o 
   2  -2  13      121.77      120.60      5.04 o 
   3  -2  13      152.83      169.74      6.10 o 
   4  -2  13       80.65       91.13      4.83 o 
   5  -2  13       73.16       77.54      4.83 o 
   6  -2  13        9.08       12.48      3.06 o 
   7  -2  13      109.81      108.57     10.12 o 
  -5  -1  13      100.10       93.39      9.34 o 
  -4  -1  13       93.87       80.55      8.56 o 
  -3  -1  13       14.67       20.24      5.45 o 
  -2  -1  13        2.62        1.31      2.22 o 
  -1  -1  13       97.23      106.96      6.19 o 
   0  -1  13        2.35        2.95      1.94 o 
   1  -1  13      360.57      337.91      8.17 o 
   2  -1  13       21.25       18.18      2.52 o 
   3  -1  13       43.95       49.02      3.54 o 
   4  -1  13        8.85       14.23      2.61 o 
   5  -1  13       38.31       41.64      3.94 o 
   6  -1  13        2.94        2.47      2.54 o 
   7  -1  13       11.58       13.18      3.26 o 
   8  -1  13       43.59       49.42      7.78 o 
  -5   0  13       31.51       26.85      6.23 o 
  -4   0  13       28.50       21.01      5.45 o 
  -3   0  13        5.86        5.06      3.89 o 
  -2   0  13        5.17        9.34      2.99 o 
  -1   0  13      453.68      412.18     23.74 o 
   0   0  13      821.09      826.30     18.30 o 
   1   0  13       15.73       17.93      3.30 o 
   2   0  13      116.84      105.97     15.57 o 
   3   0  13        5.05        3.63      2.00 o 
   4   0  13        5.19       11.69      2.57 o 
   5   0  13      244.46      298.08     11.56 o 
   6   0  13      105.67      114.41      5.68 o 
   7   0  13       29.75       25.98      3.65 o 
   8   0  13        0.15        1.59      2.99 o 
  -3   1  13      274.97      262.16     13.23 o 
  -2   1  13       22.08        7.36      2.99 o 
  -1   1  13       77.20       63.17     14.40 o 
   0   1  13      413.83      405.25     20.43 o 
   1   1  13      235.59      206.64     15.57 o 
   2   1  13       36.26       27.80      3.82 o 
   3   1  13        3.61        6.27      2.71 o 
   4   1  13      301.95      269.02     28.86 o 
   5   1  13        6.09        2.83      2.29 o 
   6   1  13      150.85      151.20      6.26 o 
   7   1  13       80.68       76.49      5.18 o 
   8   1  13       71.87       86.65      6.70 o 
  -5   2  13       26.55       34.63      7.78 o 
  -4   2  13       50.84       50.59      7.39 o 
  -3   2  13      167.15      166.16     11.28 o 
  -2   2  13      112.75       91.28      5.60 o 
  -1   2  13       29.38       32.10      3.93 o 
   0   2  13      277.23      270.30      8.91 o 
   1   2  13      866.21      888.06     31.71 o 
   2   2  13      295.83      299.67      9.74 o 
   3   2  13        0.11       -0.87      2.33 o 
   4   2  13       61.50       55.16      5.06 o 
   5   2  13       75.01       94.20      7.59 o 
   6   2  13       83.62       72.21      6.05 o 
   7   2  13        7.54       18.57      3.28 o 
   8   2  13        1.65        2.84      3.27 o 
  -5   3  13        3.14       -0.14      3.71 o 
  -4   3  13       33.98       29.84      4.93 o 
  -3   3  13      389.00      395.84     15.95 o 
  -2   3  13      247.58      230.08      9.34 o 
  -1   3  13        0.34       -0.78      3.50 o 
   0   3  13        0.96        2.21      5.64 o 
   1   3  13       98.44       92.50      7.78 o 
   2   3  13      394.31      349.98      8.67 o 
   3   3  13       91.02       88.50      4.56 o 
   4   3  13      250.08      240.63     13.04 o 
   5   3  13       13.40       16.70      3.55 o 
   6   3  13      212.23      223.39      9.62 o 
   7   3  13       47.80       51.06      9.34 o 
   8   3  13       54.93       60.42      6.31 o 
  -4   4  13       24.19       28.98      4.86 o 
  -3   4  13      159.30      158.36      8.09 o 
  -2   4  13      374.06      357.84     20.04 o 
  -1   4  13       26.65       21.60      3.98 o 
   0   4  13       33.91       28.49      4.13 o 
   1   4  13      390.16      361.45     11.28 o 
   2   4  13       78.83       92.13      6.44 o 
   3   4  13      598.85      616.92     14.71 o 
   4   4  13       93.07       92.88      6.03 o 
   5   4  13       35.34       30.79      4.48 o 
   6   4  13       83.33       92.46      6.59 o 
   7   4  13       58.42       65.84      6.19 o 
   8   4  13        0.17        1.75      3.70 o 
  -4   5  13        0.21       -2.92      3.03 o 
  -3   5  13       40.09       39.79      5.21 o 
  -2   5  13      408.91      428.68     13.34 o 
  -1   5  13      169.64      188.33      8.66 o 
   0   5  13        0.19        1.00      3.11 o 
   1   5  13        0.08       -2.33      2.33 o 
   2   5  13      187.03      200.39      8.36 o 
   3   5  13       54.45       45.47      4.53 o 
   4   5  13      140.44      113.24     10.12 o 
   5   5  13        3.79        0.44      2.88 o 
   6   5  13       16.38       16.93      7.20 o 
   7   5  13       93.94      104.40      7.37 o 
   8   5  13       99.59      110.94      8.09 o 
  -4   6  13        1.55       -0.34      3.37 o 
  -3   6  13       57.86       55.91      5.64 o 
  -2   6  13      161.03      171.88     14.59 o 
  -1   6  13      197.78      186.54      8.66 o 
   0   6  13       22.21       22.01      3.98 o 
   1   6  13       89.47       78.41      5.78 o 
   2   6  13      219.44      220.64      9.07 o 
   3   6  13      183.24      206.43      8.64 o 
   4   6  13      332.82      358.00     17.51 o 
   5   6  13       18.08       21.79      5.84 o 
   6   6  13       14.73       11.28      5.45 o 
   7   6  13       50.51       34.63      7.78 o 
  -3   7  13       16.08       23.28      4.65 o 
  -2   7  13        3.02        0.50      2.99 o 
  -1   7  13      292.44      292.53     10.87 o 
   0   7  13        0.60       -0.76      2.71 o 
   1   7  13       13.25       20.03      3.98 o 
   2   7  13       76.15       65.81      5.48 o 
   3   7  13      158.84      139.54      7.29 o 
   4   7  13       94.84       98.45     10.12 o 
   5   7  13       22.64       19.85      6.23 o 
   6   7  13        0.80        1.17      4.67 o 
   7   7  13        1.77        3.11      5.84 o 
  -3   8  13       33.12       36.69      5.36 o 
  -2   8  13       88.05      108.92      7.41 o 
  -1   8  13       36.15       37.76      4.95 o 
   0   8  13        2.29       -2.91      3.50 o 
   1   8  13       98.36       98.28      6.60 o 
   2   8  13       36.41       29.96      4.86 o 
   3   8  13       71.56       76.24      5.91 o 
   4   8  13       66.01       58.76      8.56 o 
   5   8  13      100.82      102.73     10.51 o 
   6   8  13        4.35       16.73      6.23 o 
  -2   9  13        0.69        0.67      3.43 o 
  -1   9  13       11.97        3.11      3.58 o 
   0   9  13       24.73       15.79      3.98 o 
   1   9  13       11.52       10.34      3.82 o 
   2   9  13       31.05       41.60     11.09 o 
   3   9  13       77.90       81.80     12.65 o 
   4   9  13       95.17       83.28      9.73 o 
   5   9  13       42.87       36.97      7.78 o 
   6   9  13        4.86        3.89      5.45 o 
  -1  10  13        1.08       -3.40      6.62 o 
   0  10  13      107.96      109.98      7.53 o 
   1  10  13        1.20       -0.92      2.99 o 
   2  10  13       10.93       13.91      4.48 o 
   3  10  13       13.94       17.69      4.21 o 
   4  10  13       11.64        0.78      4.67 o 
   5  10  13        8.63       21.01      6.62 o 
   0  11  13        7.32       15.57      7.00 o 
   1  11  13      103.70       94.56      7.29 o 
   2  11  13        0.85        1.59      3.43 o 
   3  11  13       13.23       11.71      4.48 o 
   0  -7  14        4.32        5.28      9.53 o 
   1  -7  14        9.86        8.20      3.55 o 
   2  -7  14        3.25       -1.17      4.28 o 
   3  -7  14       97.59      105.84     10.12 o 
  -1  -6  14       19.92       21.10      4.28 o 
   0  -6  14       12.76       11.82      3.55 o 
   1  -6  14       54.69       57.43      5.36 o 
   2  -6  14       54.13       55.33      5.23 o 
   3  -6  14       70.08       76.27      8.56 o 
   4  -6  14       44.45       38.52      7.00 o 
  -2  -5  14        6.21        3.50      4.28 o 
  -1  -5  14       39.67       28.66      3.64 o 
   0  -5  14       63.87       65.07      4.54 o 
   1  -5  14      142.34      133.85      6.04 o 
   2  -5  14       17.10       16.98      3.10 o 
   3  -5  14       50.78       49.75      4.34 o 
   4  -5  14      116.84      135.03     10.90 o 
   5  -5  14       43.89       41.64      7.39 o 
  -3  -4  14       40.48       56.42      7.39 o 
  -2  -4  14       82.76       77.67      5.98 o 
  -1  -4  14       16.43       11.88      3.44 o 
   0  -4  14      169.49      169.58      6.49 o 
   1  -4  14        6.21        4.12      2.31 o 
   2  -4  14       54.43       55.71      4.22 o 
   3  -4  14       10.77        5.39      2.50 o 
   4  -4  14        6.18        5.21      2.82 o 
   5  -4  14       80.42       54.48      7.78 o 
   6  -4  14        6.68        7.39      5.06 o 
  -3  -3  14        2.14        6.42      3.30 o 
  -2  -3  14        3.88        0.92      2.22 o 
  -1  -3  14        0.48       -1.34      2.16 o 
   0  -3  14       49.48       55.52      4.11 o 
   1  -3  14      247.39      253.75      7.61 o 
   2  -3  14      368.43      353.05      9.24 o 
   3  -3  14        8.80        5.24      2.37 o 
   4  -3  14       10.77       15.63      3.06 o 
   5  -3  14      203.92      219.18      7.96 o 
   6  -3  14      150.26      168.11     11.67 o 
  -3  -2  14      186.59      211.30     13.23 o 
  -2  -2  14        9.92        7.39      3.58 o 
  -1  -2  14       37.50       31.52      4.40 o 
   0  -2  14      250.52      236.14      9.89 o 
   1  -2  14       39.53       36.67      3.38 o 
   2  -2  14       19.41       21.15      4.89 o 
   3  -2  14       54.78       52.30      4.00 o 
   4  -2  14       31.57       29.77      3.48 o 
   5  -2  14       68.19       79.91      5.07 o 
   6  -2  14      453.82      436.40     11.44 o 
   7  -2  14        5.85       15.57      5.84 o 
  -4  -1  14        0.95        1.56      4.67 o 
  -3  -1  14        3.68       -3.16      3.16 o 
  -2  -1  14       15.35       10.04      3.43 o 
  -1  -1  14       24.88       27.32      5.25 o 
   0  -1  14       10.98       15.92      3.71 o 
   1  -1  14      392.03      370.97     12.45 o 
   2  -1  14      103.78      116.17      5.09 o 
   3  -1  14      148.30      163.59      6.73 o 
   4  -1  14       13.08       18.89      3.72 o 
   5  -1  14       32.27       33.41      3.83 o 
   6  -1  14       33.25       31.15      3.92 o 
   7  -1  14      187.03      208.61      9.62 o 
  -3   0  14       46.06       43.00      4.95 o 
  -2   0  14      221.27      228.92      9.19 o 
  -1   0  14       89.96       66.86      5.23 o 
   0   0  14       86.11       89.11      5.78 o 
   1   0  14      179.32      182.12      7.97 o 
   2   0  14       47.10       48.40      5.25 o 
   3   0  14       50.16       59.15      5.36 o 
   4   0  14       15.82       15.73      3.98 o 
   5   0  14        0.20       -0.89      2.41 o 
   6   0  14      396.21      413.01     10.88 o 
   7   0  14       85.57       93.96      7.00 o 
  -4   1  14        3.98        1.17      5.06 o 
  -3   1  14       25.94       22.57      6.23 o 
  -2   1  14      166.80      166.57      7.97 o 
  -1   1  14        1.00        2.72      2.75 o 
   0   1  14      121.94      122.85      8.56 o 
   1   1  14       29.83       20.33      3.55 o 
   2   1  14      189.00      206.19      8.36 o 
   3   1  14      347.44      366.64     11.82 o 
   4   1  14       10.99       22.50      4.28 o 
   5   1  14       12.49       14.16      3.71 o 
   6   1  14        1.17        4.57      3.16 o 
   7   1  14      104.72       92.09      8.37 o 
  -4   2  14      116.23      121.65      7.69 o 
  -3   2  14       11.48       12.45      5.45 o 
  -2   2  14      122.91       90.28      8.95 o 
  -1   2  14      531.64      501.60     19.85 o 
   0   2  14       19.29       14.53      6.42 o 
   1   2  14      182.44      158.73      7.29 o 
   2   2  14       11.89        8.24      2.99 o 
   3   2  14        3.18        4.50      2.88 o 
   4   2  14      246.15      269.98     10.32 o 
   5   2  14       22.27       28.76      9.73 o 
   6   2  14        5.33       10.18      3.71 o 
   7   2  14       67.67       86.68      9.34 o 
  -4   3  14       40.08       35.41      7.00 o 
  -3   3  14       10.59        9.07      3.93 o 
  -2   3  14       20.12       18.78      4.26 o 
  -1   3  14      485.50      471.83     14.15 o 
   0   3  14      177.14      169.59      7.98 o 
   1   3  14       86.68       72.04      5.76 o 
   2   3  14       42.49       38.17      3.48 o 
   3   3  14       88.83      105.99      7.19 o 
   4   3  14      228.98      235.52      9.58 o 
   5   3  14      119.15      135.12      7.69 o 
   6   3  14       22.12       27.79      4.68 o 
   7   3  14        6.85        2.68      3.37 o 
  -3   4  14      167.82      185.20      9.31 o 
  -2   4  14        1.83        3.92      3.27 o 
  -1   4  14       26.03       28.38      8.76 o 
   0   4  14      165.73      145.85     11.87 o 
   1   4  14      308.98      357.22     24.90 o 
   2   4  14        4.10        4.28      3.03 o 
   3   4  14        0.74        0.58      2.75 o 
   4   4  14       79.16       79.94      5.87 o 
   5   4  14       25.27       25.56      4.53 o 
   6   4  14       21.76       13.41      4.10 o 
   7   4  14        1.83       -0.71      2.99 o 
  -3   5  14       69.65       64.43      8.76 o 
  -2   5  14        0.93       -0.84      3.27 o 
  -1   5  14       30.74       26.83      4.68 o 
   0   5  14      181.41      160.52      7.98 o 
   1   5  14      247.11      221.87     24.13 o 
   2   5  14      346.30      336.11     11.27 o 
   3   5  14       26.39       34.36      4.86 o 
   4   5  14      108.39      108.57     10.12 o 
   5   5  14       57.35       59.93      8.56 o 
   6   5  14       56.43       63.82      9.34 o 
   7   5  14        1.10       -1.56      4.67 o 
  -3   6  14       94.36       99.23     10.12 o 
  -2   6  14       54.10       53.79      5.78 o 
  -1   6  14       12.40       15.64      5.25 o 
   0   6  14        0.72       -1.78      2.92 o 
   1   6  14       26.15       25.22      4.40 o 
   2   6  14      179.29      168.97      8.95 o 
   3   6  14        0.66        0.39      2.75 o 
   4   6  14       30.93       26.07      6.62 o 
   5   6  14       48.58       46.31      8.17 o 
   6   6  14       32.09       39.69      8.17 o 
  -2   7  14       64.74       70.43      6.59 o 
  -1   7  14        4.32        7.20      4.09 o 
   0   7  14        1.64        6.62      3.55 o 
   1   7  14       55.21       54.75      7.39 o 
   2   7  14      112.66      104.58      6.86 o 
   3   7  14      205.07      211.87      9.34 o 
   4   7  14        0.19       -0.39      4.67 o 
   5   7  14       45.15       42.03      7.78 o 
   6   7  14        0.80        1.56      4.67 o 
  -2   8  14       18.39       18.68      6.62 o 
  -1   8  14       41.51       47.27      5.64 o 
   0   8  14        2.09        6.20      3.55 o 
   1   8  14        1.03       -2.13      2.88 o 
   2   8  14       22.31       13.57      4.09 o 
   3   8  14       18.98       15.40      3.98 o 
   4   8  14        0.83        3.11      5.06 o 
   5   8  14        0.23       -4.28      4.28 o 
  -1   9  14       31.15       19.04      8.37 o 
   0   9  14        4.34        3.50      3.58 o 
   1   9  14        6.20        5.56      3.89 o 
   2   9  14      123.12      150.45     12.84 o 
   3   9  14       44.09       41.64      7.78 o 
   4   9  14       13.20       10.12      5.84 o 
   1  10  14        6.04        2.30      3.55 o 
   2  10  14       10.43        7.59      3.85 o 
   3  10  14        8.66        4.28      5.06 o 
   0  -5  15        5.55        6.15      3.27 o 
   1  -5  15        0.33        0.58      3.03 o 
   2  -5  15       17.85       15.10      4.28 o 
   3  -5  15        3.01        2.72      3.30 o 
  -1  -4  15       23.39       26.79      9.53 o 
   0  -4  15        6.05        7.48      3.08 o 
   1  -4  15       40.43       47.18      4.97 o 
   2  -4  15        7.35        4.27      2.61 o 
   3  -4  15       93.49      114.38     10.31 o 
   4  -4  15       72.22       74.44      7.00 o 
  -2  -3  15       21.18       17.90      5.84 o 
  -1  -3  15      154.00      141.51      9.53 o 
   0  -3  15      114.82      127.38     19.85 o 
   1  -3  15        1.00       -2.09      2.09 o 
   2  -3  15       44.46       41.07      3.88 o 
   3  -3  15        4.32        2.41      2.57 o 
   4  -3  15       18.98       20.39      3.50 o 
   5  -3  15       92.60       94.70      6.88 o 
  -2  -2  15        0.21       -2.88      2.88 o 
  -1  -2  15       39.20       36.54      6.23 o 
   0  -2  15       85.49       80.69      8.56 o 
   1  -2  15        1.22        3.50      3.03 o 
   2  -2  15        0.47       -1.56      2.75 o 
   3  -2  15      210.68      203.35      7.14 o 
   4  -2  15      226.70      220.79      9.04 o 
   5  -2  15      235.76      247.93     10.14 o 
   6  -2  15       19.26       28.93      4.93 o 
  -2  -1  15       60.09       67.78      6.03 o 
  -1  -1  15       24.26       35.57      4.81 o 
   0  -1  15      277.80      250.61      9.91 o 
   1  -1  15      161.28      154.07      7.84 o 
   2  -1  15        2.20        1.22      2.92 o 
   3  -1  15        0.47        0.67      2.80 o 
   4  -1  15      165.31      159.36      8.39 o 
   5  -1  15       42.22       40.17      5.64 o 
   6  -1  15      216.96      220.93     11.87 o 
  -3   0  15        2.37        1.56      4.67 o 
  -2   0  15        4.33        6.42      3.30 o 
  -1   0  15       83.34       69.46      5.64 o 
   0   0  15       10.11       10.03      3.55 o 
   1   0  15      129.79      119.85      6.86 o 
   2   0  15       23.10       17.30      3.71 o 
   3   0  15        2.75        4.20      3.16 o 
   4   0  15      206.21      230.01     10.17 o 
   5   0  15      564.91      574.48     21.79 o 
   6   0  15      226.62      253.91     18.09 o 
  -3   1  15       78.72       78.22      9.34 o 
  -2   1  15       47.40       50.98      7.78 o 
  -1   1  15       76.45       78.99      8.95 o 
   0   1  15      137.70      144.75      9.14 o 
   1   1  15       69.41       76.69      5.76 o 
   2   1  15       68.89       78.65      5.91 o 
   3   1  15        2.24        2.09      2.99 o 
   4   1  15       10.82       12.14      4.48 o 
   5   1  15       76.17       75.62      6.46 o 
   6   1  15      188.84      195.78     11.09 o 
  -3   2  15        1.58       -0.39      5.45 o 
  -2   2  15        4.06        7.00      5.06 o 
  -1   2  15       14.72       13.23      5.45 o 
   0   2  15      119.95      113.63     10.12 o 
   1   2  15      169.32      154.28      7.65 o 
   2   2  15       71.46       71.89      5.64 o 
   3   2  15       18.62       11.14      3.50 o 
   4   2  15        0.70        2.98      3.08 o 
   5   2  15      124.97      134.06     20.04 o 
   6   2  15      120.60      142.01      8.39 o 
  -2   3  15       52.03       48.15      6.42 o 
  -1   3  15       81.80       79.78      9.73 o 
   0   3  15        4.41        0.42      3.27 o 
   1   3  15       86.66       81.59      9.34 o 
   2   3  15       65.63       57.06      5.48 o 
   3   3  15      132.62      157.86     17.90 o 
   4   3  15        7.72        4.31      3.16 o 
   5   3  15        5.47        8.02      3.55 o 
   6   3  15       67.46       60.50      6.19 o 
  -2   4  15       74.61       59.90      6.19 o 
  -1   4  15        7.99       11.78      3.93 o 
   0   4  15       42.83       41.01      7.39 o 
   1   4  15       29.14       30.47      4.68 o 
   2   4  15      267.41      263.56     19.65 o 
   3   4  15      183.70      182.61      8.52 o 
   4   4  15        5.54       12.06      5.45 o 
   5   4  15        2.99        5.45      4.67 o 
   6   4  15       29.84       44.75      8.56 o 
  -2   5  15      112.92      117.74      7.84 o 
  -1   5  15      135.54      156.60      8.66 o 
   0   5  15        8.78       11.26      4.10 o 
   1   5  15       45.90       44.84      5.23 o 
   2   5  15       19.98       21.30      4.40 o 
   3   5  15       34.35       39.81      7.39 o 
   4   5  15      190.96      212.86     14.01 o 
   5   5  15        5.95       12.84      5.84 o 
   6   5  15        0.35        2.72      5.06 o 
  -1   6  15       23.54       17.73      4.53 o 
   0   6  15       57.03       60.93     10.70 o 
   1   6  15       13.91       15.82      6.03 o 
   2   6  15      101.45      105.15      7.15 o 
   3   6  15       90.63       93.95      6.70 o 
   4   6  15      181.13      166.55     13.23 o 
   5   6  15        0.70       -2.33      3.89 o 
  -1   7  15       53.49       63.29      6.31 o 
   0   7  15        2.65       -3.44      6.62 o 
   1   7  15      118.00      153.68      8.66 o 
   2   7  15        0.01       -2.72      3.50 o 
   3   7  15       75.10       87.56     10.12 o 
   4   7  15       12.03       12.84      5.84 o 
   5   7  15       47.73       43.97      8.17 o 
   0   8  15       12.07       16.74      5.25 o 
   1   8  15       57.67       63.06      6.33 o 
   2   8  15       22.04       18.10      4.53 o 
   3   8  15       26.20       18.29      6.62 o 
   4   8  15       85.70      110.13     11.28 o 
   1  -3  16       25.61       15.18      5.84 o 
   2  -3  16       20.45       20.62      6.62 o 
   3  -3  16        1.01       -1.17      4.28 o 
   0  -2  16       16.89       11.49      5.25 o 
   1  -2  16       25.61       22.81      4.53 o 
   2  -2  16       31.54       36.95      5.23 o 
   3  -2  16       69.00       78.61      9.34 o 
   4  -2  16        0.02       -3.89      4.28 o 
  -1  -1  16        2.48        0.89      5.64 o 
   0  -1  16        2.02       -0.08      3.16 o 
   1  -1  16       53.99       51.65      6.42 o 
   2  -1  16       14.76       13.11      5.45 o 
   3  -1  16      112.91      109.66      7.41 o 
   4  -1  16       12.55       10.16      3.98 o 
  -1   0  16      148.22      159.18      8.24 o 
   0   0  16        0.20       -0.57      2.88 o 
   1   0  16        0.03        1.83      2.88 o 
   2   0  16       43.03       43.89     14.01 o 
   3   0  16       16.32       10.88      7.78 o 
   4   0  16      104.66      100.25      8.76 o 
   5   0  16        0.07       -3.11      5.06 o 
  -1   1  16       29.72       26.85      6.62 o 
   0   1  16       21.75       17.12      6.23 o 
   1   1  16        0.04        0.19      4.28 o 
   2   1  16       19.20       19.85      4.13 o 
   3   1  16       61.44       72.46      6.15 o 
   4   1  16      231.08      249.13     10.72 o 
   5   1  16       25.07       18.45      4.76 o 
  -1   2  16        2.54       -0.39      5.06 o 
   0   2  16       76.04       65.76      8.56 o 
   1   2  16       14.19       18.68      5.84 o 
   2   2  16        1.49        0.78      4.67 o 
   3   2  16       20.87       19.49      4.67 o 
   4   2  16       42.06       59.39      6.03 o 
   5   2  16       70.65       66.13      6.46 o 
  -1   3  16       34.28       33.40      5.32 o 
   0   3  16       10.71       15.69      4.26 o 
   1   3  16        4.47        4.55      3.55 o 
   2   3  16       12.28        7.53      3.43 o 
   3   3  16       35.96       31.91      7.39 o 
   4   3  16       52.62       65.76      8.95 o 
   5   3  16      150.36      156.04     12.84 o 
  -1   4  16      132.13      127.64     11.28 o 
   0   4  16       39.90       32.13      4.95 o 
   1   4  16      101.42      104.92      7.15 o 
   2   4  16        2.89        3.70      3.58 o 
   3   4  16       29.20       35.80      7.39 o 
   4   4  16       37.42       56.81      8.95 o 
   5   4  16        1.99        5.84      5.45 o 
   0   5  16       20.79       26.21      5.08 o 
   1   5  16       81.06       75.52      6.60 o 
   2   5  16       35.92       34.22      5.08 o 
   3   5  16        0.07        1.17      4.67 o 
   4   5  16       37.44       34.24      7.78 o 
   1   6  16      105.67      104.54      7.70 o 
   2   6  16      144.93      123.76      7.98 o 
   3   6  16        3.69        7.39      5.45 o 
                                                 
